# Supplementary material for: Aethionema arabicum genome annotation using PacBio full‐length transcripts provides a valuable resource for seed dormancy and Brassicaceae evolution research
Source: Plant J. 2021 Feb 8;106(1):275–93. doi: 10.1111/tpj.15161 (PMC8641386; doi:10.1111/tpj.15161)
Supplement: Supplementary file 1 — Figure S1. Repetitive content across Brassicaceae. Figure S2. Alternative splicing in MAKER isoforms. Figure S3. Alternative splicing in PacBio full‐length isoforms. Figure S4. Phylogenetic relationships of the Brassicales species included in OrthoFinder and TAP analysis. Figure S5. Count of transcription associated proteins (TAPs) of Ae. arabicum in comparison with other Brassicales. Figure S6. Phylogeny of Type II MADS‐box genes from Ae. arabicum and other representative flowering plant species. Figure S7. PIF6 alternative splicing isoforms in Ae. arabicum. Figure S8. ABI3 alternative splicing isoforms in Ae. arabicum. Figure S9. ABI4 isoforms and expression in the Ae. arabicum DB genome browser. Figure S10. Strand‐dependent cDNA synthesis and PCR analysis for sense and antisense strands of ABI4 in TUR and CYP. Figure S11. DOG1 alternative splicing isoforms in Ae. arabicum (A) and A. thaliana (B) shown in the Ae. arabicum DB and TAIR genome browsers, respectively. Figure S12. NCED6 isoforms in the Ae. arabicum DB genome browser. Figure S13. Annotation edit distance curves for several training sets for SNAP and Augustus. Table S1. PacBio sequencing statistics. Table S2. Characteristics of PIF6 transcripts and encoded proteins in Ae. arabicum. Table S3. Characteristics of ABI3 transcripts and encoded proteins in Ae. arabicum. Dataset S1. List of genes in v3.1 not found or broken in v3.0 and OrthoFinder‐specific genes. Dataset S2. Classification of Ae. arabicum MADS MIKCC‐type genes and TAP version and Brassicales species comparisons using TAPscan. [file TPJ-106-275-s001.zip › tpj15161-sup-0017-DatasetS1.xlsx]

## Sheet: New genes found
Genes added in v3.1 (5606)	Genes fixed from v3.0 (2728)	Genes related 1 to 1 with v3.0 models (1945)
Aa31csc1168G10	Aa31csc1168G10	Aa31csc1168G10
Aa31csc1201G10	Aa31csc1168G20	Aa31csc1168G20
Aa31csc1822G10	Aa31csc1201G10	Aa31csc1201G10
Aa31csc1849G10	Aa31csc1382G10	Aa31csc1822G10
Aa31csc22G220	Aa31csc1822G10	Aa31csc1849G10
Aa31csc39G70	Aa31csc1849G10	Aa31csc22G220
Aa31csc464G20	Aa31csc22G220	Aa31csc22G30
Aa31csc464G40	Aa31csc22G30	Aa31csc39G70
Aa31csc464G60	Aa31csc239G20	Aa31csc464G20
Aa31csc549G40	Aa31csc239G30	Aa31csc464G40
Aa31csc822G20	Aa31csc39G70	Aa31csc464G60
Aa31csc822G30	Aa31csc464G20	Aa31csc549G40
Aa31LG10G10000	Aa31csc464G40	Aa31csc822G20
Aa31LG10G10180	Aa31csc464G60	Aa31csc822G30
Aa31LG10G10190	Aa31csc549G20	Aa31LG10G10000
Aa31LG10G10270	Aa31csc549G40	Aa31LG10G10180
Aa31LG10G10390	Aa31csc822G20	Aa31LG10G10190
Aa31LG10G10460	Aa31csc822G30	Aa31LG10G10270
Aa31LG10G10790	Aa31LG10G10000	Aa31LG10G10320
Aa31LG10G10820	Aa31LG10G10180	Aa31LG10G10390
Aa31LG10G1120	Aa31LG10G10190	Aa31LG10G10460
Aa31LG10G11390	Aa31LG10G10270	Aa31LG10G10790
Aa31LG10G11410	Aa31LG10G10320	Aa31LG10G10820
Aa31LG10G11810	Aa31LG10G10390	Aa31LG10G11040
Aa31LG10G11830	Aa31LG10G10460	Aa31LG10G1120
Aa31LG10G12010	Aa31LG10G10790	Aa31LG10G11390
Aa31LG10G12270	Aa31LG10G10820	Aa31LG10G11410
Aa31LG10G12350	Aa31LG10G11040	Aa31LG10G11810
Aa31LG10G12370	Aa31LG10G1120	Aa31LG10G11830
Aa31LG10G12380	Aa31LG10G11310	Aa31LG10G12010
Aa31LG10G12420	Aa31LG10G11390	Aa31LG10G12270
Aa31LG10G12500	Aa31LG10G11410	Aa31LG10G12350
Aa31LG10G12690	Aa31LG10G11810	Aa31LG10G12370
Aa31LG10G12950	Aa31LG10G11830	Aa31LG10G12380
Aa31LG10G13110	Aa31LG10G11890	Aa31LG10G12420
Aa31LG10G13130	Aa31LG10G11930	Aa31LG10G12500
Aa31LG10G13210	Aa31LG10G11940	Aa31LG10G12690
Aa31LG10G13420	Aa31LG10G11950	Aa31LG10G12950
Aa31LG10G13490	Aa31LG10G12010	Aa31LG10G13030
Aa31LG10G13520	Aa31LG10G12260	Aa31LG10G13110
Aa31LG10G13540	Aa31LG10G12270	Aa31LG10G13130
Aa31LG10G13600	Aa31LG10G12350	Aa31LG10G13210
Aa31LG10G13660	Aa31LG10G12370	Aa31LG10G13420
Aa31LG10G13890	Aa31LG10G12380	Aa31LG10G13490
Aa31LG10G14000	Aa31LG10G12420	Aa31LG10G13520
Aa31LG10G14020	Aa31LG10G12460	Aa31LG10G13540
Aa31LG10G14160	Aa31LG10G12480	Aa31LG10G13600
Aa31LG10G14190	Aa31LG10G12500	Aa31LG10G13660
Aa31LG10G14260	Aa31LG10G12690	Aa31LG10G13890
Aa31LG10G14270	Aa31LG10G12950	Aa31LG10G14000
Aa31LG10G14400	Aa31LG10G13030	Aa31LG10G14020
Aa31LG10G14540	Aa31LG10G13080	Aa31LG10G14160
Aa31LG10G1460	Aa31LG10G13090	Aa31LG10G14190
Aa31LG10G14750	Aa31LG10G13110	Aa31LG10G1420
Aa31LG10G14760	Aa31LG10G13130	Aa31LG10G14260
Aa31LG10G15090	Aa31LG10G13210	Aa31LG10G14270
Aa31LG10G15140	Aa31LG10G13420	Aa31LG10G14400
Aa31LG10G15290	Aa31LG10G13430	Aa31LG10G14540
Aa31LG10G15610	Aa31LG10G13440	Aa31LG10G1460
Aa31LG10G15670	Aa31LG10G13490	Aa31LG10G14750
Aa31LG10G15700	Aa31LG10G13520	Aa31LG10G14760
Aa31LG10G15800	Aa31LG10G13540	Aa31LG10G15090
Aa31LG10G16030	Aa31LG10G13600	Aa31LG10G15140
Aa31LG10G16080	Aa31LG10G13660	Aa31LG10G15190
Aa31LG10G1610	Aa31LG10G13890	Aa31LG10G15290
Aa31LG10G16520	Aa31LG10G1390	Aa31LG10G1530
Aa31LG10G16960	Aa31LG10G14000	Aa31LG10G15440
Aa31LG10G17070	Aa31LG10G14020	Aa31LG10G15610
Aa31LG10G17080	Aa31LG10G14160	Aa31LG10G15670
Aa31LG10G17260	Aa31LG10G14190	Aa31LG10G15700
Aa31LG10G17360	Aa31LG10G1420	Aa31LG10G15800
Aa31LG10G17370	Aa31LG10G14260	Aa31LG10G16030
Aa31LG10G17380	Aa31LG10G14270	Aa31LG10G16080
Aa31LG10G1740	Aa31LG10G14280	Aa31LG10G1610
Aa31LG10G1850	Aa31LG10G14290	Aa31LG10G16520
Aa31LG10G1890	Aa31LG10G14400	Aa31LG10G16960
Aa31LG10G1900	Aa31LG10G14540	Aa31LG10G17070
Aa31LG10G1960	Aa31LG10G14560	Aa31LG10G17080
Aa31LG10G20	Aa31LG10G14570	Aa31LG10G17260
Aa31LG10G2040	Aa31LG10G14580	Aa31LG10G17360
Aa31LG10G2310	Aa31LG10G1460	Aa31LG10G17370
Aa31LG10G2350	Aa31LG10G14630	Aa31LG10G17380
Aa31LG10G2370	Aa31LG10G14660	Aa31LG10G1740
Aa31LG10G2500	Aa31LG10G14670	Aa31LG10G1850
Aa31LG10G2550	Aa31LG10G14680	Aa31LG10G1890
Aa31LG10G2680	Aa31LG10G14690	Aa31LG10G1900
Aa31LG10G2730	Aa31LG10G14700	Aa31LG10G1960
Aa31LG10G2850	Aa31LG10G14710	Aa31LG10G20
Aa31LG10G3080	Aa31LG10G14730	Aa31LG10G2040
Aa31LG10G3100	Aa31LG10G14750	Aa31LG10G2150
Aa31LG10G3180	Aa31LG10G14760	Aa31LG10G2310
Aa31LG10G3190	Aa31LG10G15090	Aa31LG10G2350
Aa31LG10G3440	Aa31LG10G15140	Aa31LG10G2370
Aa31LG10G3510	Aa31LG10G15190	Aa31LG10G2500
Aa31LG10G3620	Aa31LG10G15290	Aa31LG10G2550
Aa31LG10G3940	Aa31LG10G1530	Aa31LG10G2610
Aa31LG10G4050	Aa31LG10G15440	Aa31LG10G2680
Aa31LG10G4060	Aa31LG10G15610	Aa31LG10G2730
Aa31LG10G4100	Aa31LG10G15670	Aa31LG10G2850
Aa31LG10G4190	Aa31LG10G15700	Aa31LG10G3080
Aa31LG10G4350	Aa31LG10G15800	Aa31LG10G3100
Aa31LG10G4460	Aa31LG10G1600	Aa31LG10G3180
Aa31LG10G4510	Aa31LG10G16030	Aa31LG10G3190
Aa31LG10G4610	Aa31LG10G16080	Aa31LG10G3330
Aa31LG10G4750	Aa31LG10G1610	Aa31LG10G3440
Aa31LG10G5000	Aa31LG10G16520	Aa31LG10G3510
Aa31LG10G5040	Aa31LG10G16600	Aa31LG10G3620
Aa31LG10G5060	Aa31LG10G16620	Aa31LG10G3780
Aa31LG10G5070	Aa31LG10G16630	Aa31LG10G3940
Aa31LG10G5090	Aa31LG10G16770	Aa31LG10G4050
Aa31LG10G510	Aa31LG10G16780	Aa31LG10G4060
Aa31LG10G5100	Aa31LG10G16960	Aa31LG10G4090
Aa31LG10G5110	Aa31LG10G17070	Aa31LG10G4100
Aa31LG10G5120	Aa31LG10G17080	Aa31LG10G4190
Aa31LG10G5140	Aa31LG10G17260	Aa31LG10G4350
Aa31LG10G530	Aa31LG10G1730	Aa31LG10G4460
Aa31LG10G5300	Aa31LG10G17360	Aa31LG10G4510
Aa31LG10G540	Aa31LG10G17370	Aa31LG10G4610
Aa31LG10G5550	Aa31LG10G17380	Aa31LG10G4750
Aa31LG10G570	Aa31LG10G1740	Aa31LG10G5000
Aa31LG10G5840	Aa31LG10G1850	Aa31LG10G5040
Aa31LG10G5860	Aa31LG10G1890	Aa31LG10G5060
Aa31LG10G5900	Aa31LG10G1900	Aa31LG10G5070
Aa31LG10G6030	Aa31LG10G1960	Aa31LG10G5090
Aa31LG10G6580	Aa31LG10G20	Aa31LG10G510
Aa31LG10G6600	Aa31LG10G2040	Aa31LG10G5100
Aa31LG10G6970	Aa31LG10G2150	Aa31LG10G5110
Aa31LG10G6980	Aa31LG10G2310	Aa31LG10G5120
Aa31LG10G7000	Aa31LG10G2350	Aa31LG10G5140
Aa31LG10G7350	Aa31LG10G2370	Aa31LG10G530
Aa31LG10G7460	Aa31LG10G250	Aa31LG10G5300
Aa31LG10G750	Aa31LG10G2500	Aa31LG10G540
Aa31LG10G7600	Aa31LG10G2550	Aa31LG10G5550
Aa31LG10G7660	Aa31LG10G260	Aa31LG10G570
Aa31LG10G7730	Aa31LG10G2610	Aa31LG10G5840
Aa31LG10G8180	Aa31LG10G2680	Aa31LG10G5860
Aa31LG10G8200	Aa31LG10G2730	Aa31LG10G5900
Aa31LG10G8270	Aa31LG10G2760	Aa31LG10G6030
Aa31LG10G8290	Aa31LG10G2770	Aa31LG10G6580
Aa31LG10G8360	Aa31LG10G2790	Aa31LG10G6600
Aa31LG10G8520	Aa31LG10G2800	Aa31LG10G6660
Aa31LG10G8570	Aa31LG10G2810	Aa31LG10G6970
Aa31LG10G860	Aa31LG10G2820	Aa31LG10G6980
Aa31LG10G8750	Aa31LG10G2830	Aa31LG10G700
Aa31LG10G9480	Aa31LG10G2850	Aa31LG10G7000
Aa31LG10G9620	Aa31LG10G2890	Aa31LG10G7350
Aa31LG10G9700	Aa31LG10G2900	Aa31LG10G7460
Aa31LG10G9730	Aa31LG10G2910	Aa31LG10G750
Aa31LG10G9790	Aa31LG10G2950	Aa31LG10G7600
Aa31LG11G1010	Aa31LG10G2960	Aa31LG10G7660
Aa31LG11G10140	Aa31LG10G2970	Aa31LG10G7730
Aa31LG11G10240	Aa31LG10G2980	Aa31LG10G7820
Aa31LG11G10690	Aa31LG10G2990	Aa31LG10G8180
Aa31LG11G1090	Aa31LG10G3000	Aa31LG10G8200
Aa31LG11G10900	Aa31LG10G3010	Aa31LG10G8270
Aa31LG11G1100	Aa31LG10G3080	Aa31LG10G8290
Aa31LG11G11330	Aa31LG10G3090	Aa31LG10G8360
Aa31LG11G11420	Aa31LG10G3100	Aa31LG10G8520
Aa31LG11G11450	Aa31LG10G3180	Aa31LG10G8570
Aa31LG11G11500	Aa31LG10G3190	Aa31LG10G860
Aa31LG11G11510	Aa31LG10G3330	Aa31LG10G8750
Aa31LG11G11520	Aa31LG10G3440	Aa31LG10G9440
Aa31LG11G11680	Aa31LG10G3510	Aa31LG10G9480
Aa31LG11G11700	Aa31LG10G3620	Aa31LG10G9620
Aa31LG11G11830	Aa31LG10G3780	Aa31LG10G9680
Aa31LG11G11840	Aa31LG10G3940	Aa31LG10G9700
Aa31LG11G12090	Aa31LG10G4050	Aa31LG10G9730
Aa31LG11G12130	Aa31LG10G4060	Aa31LG10G9790
Aa31LG11G12220	Aa31LG10G4090	Aa31LG11G1010
Aa31LG11G12600	Aa31LG10G4100	Aa31LG11G10140
Aa31LG11G12720	Aa31LG10G4190	Aa31LG11G10240
Aa31LG11G12750	Aa31LG10G4350	Aa31LG11G10300
Aa31LG11G12880	Aa31LG10G4370	Aa31LG11G10690
Aa31LG11G12910	Aa31LG10G4380	Aa31LG11G1090
Aa31LG11G13000	Aa31LG10G4390	Aa31LG11G10900
Aa31LG11G13210	Aa31LG10G4460	Aa31LG11G1100
Aa31LG11G13240	Aa31LG10G4510	Aa31LG11G11330
Aa31LG11G13490	Aa31LG10G4610	Aa31LG11G11420
Aa31LG11G13540	Aa31LG10G4750	Aa31LG11G11450
Aa31LG11G13580	Aa31LG10G4940	Aa31LG11G11500
Aa31LG11G1360	Aa31LG10G4950	Aa31LG11G11510
Aa31LG11G13730	Aa31LG10G5000	Aa31LG11G11520
Aa31LG11G13760	Aa31LG10G5040	Aa31LG11G11680
Aa31LG11G1390	Aa31LG10G5060	Aa31LG11G11700
Aa31LG11G13960	Aa31LG10G5070	Aa31LG11G11830
Aa31LG11G14020	Aa31LG10G5090	Aa31LG11G11840
Aa31LG11G14060	Aa31LG10G510	Aa31LG11G12090
Aa31LG11G14090	Aa31LG10G5100	Aa31LG11G12130
Aa31LG11G14120	Aa31LG10G5110	Aa31LG11G12220
Aa31LG11G14380	Aa31LG10G5120	Aa31LG11G12450
Aa31LG11G1440	Aa31LG10G5140	Aa31LG11G12600
Aa31LG11G14660	Aa31LG10G5170	Aa31LG11G12720
Aa31LG11G14710	Aa31LG10G530	Aa31LG11G12750
Aa31LG11G14870	Aa31LG10G5300	Aa31LG11G12880
Aa31LG11G15020	Aa31LG10G540	Aa31LG11G12910
Aa31LG11G15200	Aa31LG10G5550	Aa31LG11G13000
Aa31LG11G15420	Aa31LG10G570	Aa31LG11G13210
Aa31LG11G1590	Aa31LG10G5840	Aa31LG11G13240
Aa31LG11G1920	Aa31LG10G5860	Aa31LG11G13490
Aa31LG11G2090	Aa31LG10G5900	Aa31LG11G13540
Aa31LG11G2100	Aa31LG10G6030	Aa31LG11G13580
Aa31LG11G2200	Aa31LG10G6270	Aa31LG11G1360
Aa31LG11G2380	Aa31LG10G6360	Aa31LG11G13730
Aa31LG11G250	Aa31LG10G6370	Aa31LG11G13760
Aa31LG11G260	Aa31LG10G6380	Aa31LG11G1390
Aa31LG11G2650	Aa31LG10G6520	Aa31LG11G13960
Aa31LG11G2660	Aa31LG10G6530	Aa31LG11G14020
Aa31LG11G2670	Aa31LG10G6550	Aa31LG11G14060
Aa31LG11G2690	Aa31LG10G6560	Aa31LG11G14090
Aa31LG11G2810	Aa31LG10G6580	Aa31LG11G1410
Aa31LG11G3070	Aa31LG10G6600	Aa31LG11G14120
Aa31LG11G3170	Aa31LG10G6660	Aa31LG11G14380
Aa31LG11G3210	Aa31LG10G6970	Aa31LG11G1440
Aa31LG11G3240	Aa31LG10G6980	Aa31LG11G14420
Aa31LG11G3360	Aa31LG10G700	Aa31LG11G1460
Aa31LG11G3400	Aa31LG10G7000	Aa31LG11G14660
Aa31LG11G3430	Aa31LG10G7050	Aa31LG11G14710
Aa31LG11G3440	Aa31LG10G7060	Aa31LG11G14870
Aa31LG11G3470	Aa31LG10G7070	Aa31LG11G15020
Aa31LG11G3690	Aa31LG10G7090	Aa31LG11G15200
Aa31LG11G3820	Aa31LG10G7100	Aa31LG11G15420
Aa31LG11G3830	Aa31LG10G7350	Aa31LG11G1590
Aa31LG11G3970	Aa31LG10G7460	Aa31LG11G1920
Aa31LG11G4000	Aa31LG10G750	Aa31LG11G2090
Aa31LG11G4300	Aa31LG10G760	Aa31LG11G2100
Aa31LG11G4560	Aa31LG10G7600	Aa31LG11G2200
Aa31LG11G4580	Aa31LG10G7660	Aa31LG11G2380
Aa31LG11G4590	Aa31LG10G7730	Aa31LG11G240
Aa31LG11G4730	Aa31LG10G7820	Aa31LG11G250
Aa31LG11G4960	Aa31LG10G7830	Aa31LG11G260
Aa31LG11G4980	Aa31LG10G7930	Aa31LG11G2650
Aa31LG11G5120	Aa31LG10G7940	Aa31LG11G2660
Aa31LG11G520	Aa31LG10G7950	Aa31LG11G2670
Aa31LG11G5280	Aa31LG10G7960	Aa31LG11G2690
Aa31LG11G5310	Aa31LG10G7970	Aa31LG11G2810
Aa31LG11G5470	Aa31LG10G7980	Aa31LG11G3070
Aa31LG11G550	Aa31LG10G7990	Aa31LG11G3170
Aa31LG11G5520	Aa31LG10G8000	Aa31LG11G3210
Aa31LG11G5970	Aa31LG10G8010	Aa31LG11G3240
Aa31LG11G5980	Aa31LG10G8180	Aa31LG11G3360
Aa31LG11G60	Aa31LG10G8200	Aa31LG11G3400
Aa31LG11G6040	Aa31LG10G8270	Aa31LG11G3430
Aa31LG11G6110	Aa31LG10G8290	Aa31LG11G3440
Aa31LG11G6120	Aa31LG10G8360	Aa31LG11G3470
Aa31LG11G6210	Aa31LG10G8520	Aa31LG11G3600
Aa31LG11G6380	Aa31LG10G8570	Aa31LG11G3690
Aa31LG11G6610	Aa31LG10G860	Aa31LG11G3820
Aa31LG11G6630	Aa31LG10G8750	Aa31LG11G3830
Aa31LG11G6670	Aa31LG10G9150	Aa31LG11G3970
Aa31LG11G6730	Aa31LG10G9160	Aa31LG11G4000
Aa31LG11G6870	Aa31LG10G9390	Aa31LG11G4140
Aa31LG11G6980	Aa31LG10G9410	Aa31LG11G4300
Aa31LG11G7180	Aa31LG10G9420	Aa31LG11G4560
Aa31LG11G7270	Aa31LG10G9430	Aa31LG11G4580
Aa31LG11G7890	Aa31LG10G9440	Aa31LG11G4590
Aa31LG11G8050	Aa31LG10G9460	Aa31LG11G4730
Aa31LG11G8200	Aa31LG10G9480	Aa31LG11G4960
Aa31LG11G8390	Aa31LG10G9620	Aa31LG11G4980
Aa31LG11G8530	Aa31LG10G9680	Aa31LG11G5120
Aa31LG11G8660	Aa31LG10G9700	Aa31LG11G520
Aa31LG11G8830	Aa31LG10G9730	Aa31LG11G5280
Aa31LG11G890	Aa31LG10G9790	Aa31LG11G5310
Aa31LG11G9030	Aa31LG11G1010	Aa31LG11G5470
Aa31LG11G9490	Aa31LG11G10140	Aa31LG11G550
Aa31LG11G9510	Aa31LG11G10190	Aa31LG11G5520
Aa31LG11G9590	Aa31LG11G10200	Aa31LG11G5970
Aa31LG11G9710	Aa31LG11G10210	Aa31LG11G5980
Aa31LG11G9740	Aa31LG11G10220	Aa31LG11G60
Aa31LG11G9770	Aa31LG11G10230	Aa31LG11G6040
Aa31LG1G10060	Aa31LG11G10240	Aa31LG11G6110
Aa31LG1G10070	Aa31LG11G10260	Aa31LG11G6120
Aa31LG1G10080	Aa31LG11G10300	Aa31LG11G6210
Aa31LG1G10110	Aa31LG11G10540	Aa31LG11G6380
Aa31LG1G10130	Aa31LG11G10560	Aa31LG11G6610
Aa31LG1G10510	Aa31LG11G1060	Aa31LG11G6630
Aa31LG1G10660	Aa31LG11G10690	Aa31LG11G6670
Aa31LG1G10690	Aa31LG11G1070	Aa31LG11G6730
Aa31LG1G10780	Aa31LG11G1090	Aa31LG11G6870
Aa31LG1G10790	Aa31LG11G10900	Aa31LG11G6980
Aa31LG1G10820	Aa31LG11G1100	Aa31LG11G7180
Aa31LG1G10960	Aa31LG11G11330	Aa31LG11G7270
Aa31LG1G11440	Aa31LG11G11420	Aa31LG11G7890
Aa31LG1G11970	Aa31LG11G11450	Aa31LG11G8050
Aa31LG1G12040	Aa31LG11G11500	Aa31LG11G8200
Aa31LG1G12290	Aa31LG11G11510	Aa31LG11G8390
Aa31LG1G1240	Aa31LG11G11520	Aa31LG11G8530
Aa31LG1G1250	Aa31LG11G11680	Aa31LG11G8660
Aa31LG1G12790	Aa31LG11G11700	Aa31LG11G8830
Aa31LG1G13000	Aa31LG11G11750	Aa31LG11G890
Aa31LG1G13090	Aa31LG11G11760	Aa31LG11G9030
Aa31LG1G13120	Aa31LG11G11830	Aa31LG11G9370
Aa31LG1G13250	Aa31LG11G11840	Aa31LG11G9490
Aa31LG1G13360	Aa31LG11G12090	Aa31LG11G9510
Aa31LG1G13380	Aa31LG11G12130	Aa31LG11G9590
Aa31LG1G13470	Aa31LG11G12140	Aa31LG11G9640
Aa31LG1G13560	Aa31LG11G12220	Aa31LG11G9650
Aa31LG1G1380	Aa31LG11G12450	Aa31LG11G9710
Aa31LG1G14020	Aa31LG11G12600	Aa31LG11G9740
Aa31LG1G14100	Aa31LG11G12720	Aa31LG11G9770
Aa31LG1G14140	Aa31LG11G12750	Aa31LG1G10060
Aa31LG1G14170	Aa31LG11G12880	Aa31LG1G10070
Aa31LG1G14190	Aa31LG11G12910	Aa31LG1G10080
Aa31LG1G14290	Aa31LG11G13000	Aa31LG1G10110
Aa31LG1G14300	Aa31LG11G13070	Aa31LG1G10130
Aa31LG1G14520	Aa31LG11G13210	Aa31LG1G10220
Aa31LG1G14630	Aa31LG11G13240	Aa31LG1G10510
Aa31LG1G14650	Aa31LG11G13490	Aa31LG1G10660
Aa31LG1G14810	Aa31LG11G13540	Aa31LG1G10690
Aa31LG1G15080	Aa31LG11G13580	Aa31LG1G10780
Aa31LG1G15400	Aa31LG11G1360	Aa31LG1G10790
Aa31LG1G1560	Aa31LG11G13730	Aa31LG1G10820
Aa31LG1G15680	Aa31LG11G13760	Aa31LG1G10960
Aa31LG1G15820	Aa31LG11G1390	Aa31LG1G11440
Aa31LG1G15910	Aa31LG11G13960	Aa31LG1G11860
Aa31LG1G16120	Aa31LG11G14020	Aa31LG1G11970
Aa31LG1G16130	Aa31LG11G14060	Aa31LG1G12040
Aa31LG1G16160	Aa31LG11G14090	Aa31LG1G12050
Aa31LG1G16400	Aa31LG11G1410	Aa31LG1G12290
Aa31LG1G16540	Aa31LG11G14120	Aa31LG1G1240
Aa31LG1G16550	Aa31LG11G14350	Aa31LG1G1250
Aa31LG1G16580	Aa31LG11G14360	Aa31LG1G12790
Aa31LG1G16660	Aa31LG11G14380	Aa31LG1G13000
Aa31LG1G16850	Aa31LG11G1440	Aa31LG1G13090
Aa31LG1G16900	Aa31LG11G14420	Aa31LG1G13120
Aa31LG1G16910	Aa31LG11G1460	Aa31LG1G13250
Aa31LG1G16960	Aa31LG11G14660	Aa31LG1G13360
Aa31LG1G17020	Aa31LG11G14710	Aa31LG1G13380
Aa31LG1G17170	Aa31LG11G14870	Aa31LG1G13470
Aa31LG1G1720	Aa31LG11G15020	Aa31LG1G13560
Aa31LG1G17310	Aa31LG11G15200	Aa31LG1G13610
Aa31LG1G1740	Aa31LG11G15420	Aa31LG1G1380
Aa31LG1G17400	Aa31LG11G1590	Aa31LG1G14020
Aa31LG1G17410	Aa31LG11G1920	Aa31LG1G14100
Aa31LG1G17700	Aa31LG11G2090	Aa31LG1G14140
Aa31LG1G1780	Aa31LG11G2100	Aa31LG1G14170
Aa31LG1G1790	Aa31LG11G2200	Aa31LG1G14190
Aa31LG1G17930	Aa31LG11G2380	Aa31LG1G14290
Aa31LG1G18000	Aa31LG11G240	Aa31LG1G14300
Aa31LG1G18150	Aa31LG11G250	Aa31LG1G14520
Aa31LG1G18310	Aa31LG11G2510	Aa31LG1G14630
Aa31LG1G18480	Aa31LG11G2520	Aa31LG1G14650
Aa31LG1G18580	Aa31LG11G260	Aa31LG1G14810
Aa31LG1G18630	Aa31LG11G2650	Aa31LG1G15080
Aa31LG1G18860	Aa31LG11G2660	Aa31LG1G15400
Aa31LG1G19260	Aa31LG11G2670	Aa31LG1G1560
Aa31LG1G19290	Aa31LG11G2690	Aa31LG1G15680
Aa31LG1G19310	Aa31LG11G2810	Aa31LG1G15820
Aa31LG1G19330	Aa31LG11G3070	Aa31LG1G15910
Aa31LG1G19420	Aa31LG11G3170	Aa31LG1G16120
Aa31LG1G19440	Aa31LG11G3210	Aa31LG1G16130
Aa31LG1G19620	Aa31LG11G3240	Aa31LG1G16160
Aa31LG1G19660	Aa31LG11G3300	Aa31LG1G16400
Aa31LG1G19710	Aa31LG11G3360	Aa31LG1G16540
Aa31LG1G19770	Aa31LG11G3400	Aa31LG1G16550
Aa31LG1G19790	Aa31LG11G3430	Aa31LG1G16580
Aa31LG1G19880	Aa31LG11G3440	Aa31LG1G16660
Aa31LG1G19930	Aa31LG11G3450	Aa31LG1G16850
Aa31LG1G19980	Aa31LG11G3460	Aa31LG1G16900
Aa31LG1G20020	Aa31LG11G3470	Aa31LG1G16910
Aa31LG1G20100	Aa31LG11G3500	Aa31LG1G16960
Aa31LG1G20270	Aa31LG11G3600	Aa31LG1G17020
Aa31LG1G20360	Aa31LG11G3630	Aa31LG1G17170
Aa31LG1G20390	Aa31LG11G3670	Aa31LG1G1720
Aa31LG1G20510	Aa31LG11G3680	Aa31LG1G17310
Aa31LG1G20580	Aa31LG11G3690	Aa31LG1G1740
Aa31LG1G20690	Aa31LG11G3750	Aa31LG1G17400
Aa31LG1G2070	Aa31LG11G3820	Aa31LG1G17410
Aa31LG1G20950	Aa31LG11G3830	Aa31LG1G17700
Aa31LG1G21060	Aa31LG11G3970	Aa31LG1G1780
Aa31LG1G21080	Aa31LG11G4000	Aa31LG1G1790
Aa31LG1G2110	Aa31LG11G4140	Aa31LG1G17930
Aa31LG1G21100	Aa31LG11G4160	Aa31LG1G18000
Aa31LG1G21210	Aa31LG11G4170	Aa31LG1G18150
Aa31LG1G21240	Aa31LG11G4180	Aa31LG1G18310
Aa31LG1G21340	Aa31LG11G4190	Aa31LG1G18480
Aa31LG1G21760	Aa31LG11G4200	Aa31LG1G18580
Aa31LG1G21830	Aa31LG11G4250	Aa31LG1G18630
Aa31LG1G21840	Aa31LG11G4260	Aa31LG1G18860
Aa31LG1G2190	Aa31LG11G4270	Aa31LG1G19260
Aa31LG1G21930	Aa31LG11G4280	Aa31LG1G19290
Aa31LG1G21950	Aa31LG11G4300	Aa31LG1G19310
Aa31LG1G22040	Aa31LG11G4350	Aa31LG1G19330
Aa31LG1G22160	Aa31LG11G4360	Aa31LG1G19420
Aa31LG1G22500	Aa31LG11G4370	Aa31LG1G19440
Aa31LG1G22530	Aa31LG11G450	Aa31LG1G19620
Aa31LG1G2270	Aa31LG11G4560	Aa31LG1G19660
Aa31LG1G22730	Aa31LG11G4580	Aa31LG1G19710
Aa31LG1G22780	Aa31LG11G4590	Aa31LG1G19770
Aa31LG1G22920	Aa31LG11G460	Aa31LG1G19790
Aa31LG1G22940	Aa31LG11G4730	Aa31LG1G19880
Aa31LG1G22950	Aa31LG11G4850	Aa31LG1G19930
Aa31LG1G23110	Aa31LG11G490	Aa31LG1G19980
Aa31LG1G23440	Aa31LG11G4950	Aa31LG1G20020
Aa31LG1G2380	Aa31LG11G4960	Aa31LG1G20100
Aa31LG1G23880	Aa31LG11G4980	Aa31LG1G20270
Aa31LG1G23920	Aa31LG11G500	Aa31LG1G20360
Aa31LG1G23950	Aa31LG11G5120	Aa31LG1G20390
Aa31LG1G240	Aa31LG11G5140	Aa31LG1G20510
Aa31LG1G24190	Aa31LG11G5150	Aa31LG1G20550
Aa31LG1G24220	Aa31LG11G5160	Aa31LG1G20560
Aa31LG1G24260	Aa31LG11G520	Aa31LG1G20580
Aa31LG1G24270	Aa31LG11G5220	Aa31LG1G20690
Aa31LG1G24310	Aa31LG11G5280	Aa31LG1G2070
Aa31LG1G24540	Aa31LG11G5310	Aa31LG1G20950
Aa31LG1G24820	Aa31LG11G5470	Aa31LG1G21060
Aa31LG1G24950	Aa31LG11G550	Aa31LG1G21080
Aa31LG1G24970	Aa31LG11G5520	Aa31LG1G2110
Aa31LG1G25000	Aa31LG11G590	Aa31LG1G21100
Aa31LG1G25050	Aa31LG11G5930	Aa31LG1G21210
Aa31LG1G25380	Aa31LG11G5970	Aa31LG1G21240
Aa31LG1G25500	Aa31LG11G5980	Aa31LG1G21340
Aa31LG1G25790	Aa31LG11G60	Aa31LG1G21760
Aa31LG1G25850	Aa31LG11G600	Aa31LG1G21830
Aa31LG1G25880	Aa31LG11G6040	Aa31LG1G21840
Aa31LG1G25980	Aa31LG11G6080	Aa31LG1G2190
Aa31LG1G25990	Aa31LG11G6110	Aa31LG1G21930
Aa31LG1G2600	Aa31LG11G6120	Aa31LG1G21950
Aa31LG1G26260	Aa31LG11G6210	Aa31LG1G22040
Aa31LG1G26360	Aa31LG11G6380	Aa31LG1G22160
Aa31LG1G26380	Aa31LG11G6610	Aa31LG1G22500
Aa31LG1G26930	Aa31LG11G6630	Aa31LG1G22530
Aa31LG1G27360	Aa31LG11G6670	Aa31LG1G2270
Aa31LG1G2750	Aa31LG11G6730	Aa31LG1G22730
Aa31LG1G2760	Aa31LG11G6870	Aa31LG1G22780
Aa31LG1G2770	Aa31LG11G6980	Aa31LG1G22920
Aa31LG1G27810	Aa31LG11G7150	Aa31LG1G22940
Aa31LG1G2810	Aa31LG11G7160	Aa31LG1G22950
Aa31LG1G28150	Aa31LG11G7180	Aa31LG1G23080
Aa31LG1G28400	Aa31LG11G7230	Aa31LG1G23110
Aa31LG1G28470	Aa31LG11G7240	Aa31LG1G23440
Aa31LG1G28500	Aa31LG11G7270	Aa31LG1G2380
Aa31LG1G2860	Aa31LG11G780	Aa31LG1G23880
Aa31LG1G28730	Aa31LG11G7890	Aa31LG1G23920
Aa31LG1G2880	Aa31LG11G790	Aa31LG1G23950
Aa31LG1G28940	Aa31LG11G8050	Aa31LG1G240
Aa31LG1G28950	Aa31LG11G8080	Aa31LG1G24190
Aa31LG1G29380	Aa31LG11G8090	Aa31LG1G24220
Aa31LG1G29480	Aa31LG11G8200	Aa31LG1G24260
Aa31LG1G2950	Aa31LG11G8390	Aa31LG1G24270
Aa31LG1G29510	Aa31LG11G8530	Aa31LG1G24310
Aa31LG1G3160	Aa31LG11G8660	Aa31LG1G24540
Aa31LG1G3300	Aa31LG11G8830	Aa31LG1G24820
Aa31LG1G3370	Aa31LG11G890	Aa31LG1G24950
Aa31LG1G350	Aa31LG11G9030	Aa31LG1G24970
Aa31LG1G3740	Aa31LG11G9280	Aa31LG1G25000
Aa31LG1G390	Aa31LG11G9290	Aa31LG1G25050
Aa31LG1G3940	Aa31LG11G9370	Aa31LG1G25070
Aa31LG1G3950	Aa31LG11G9490	Aa31LG1G25120
Aa31LG1G4010	Aa31LG11G9510	Aa31LG1G25380
Aa31LG1G4290	Aa31LG11G9590	Aa31LG1G25500
Aa31LG1G4300	Aa31LG11G9640	Aa31LG1G25790
Aa31LG1G4320	Aa31LG11G9650	Aa31LG1G25850
Aa31LG1G4910	Aa31LG11G9710	Aa31LG1G25880
Aa31LG1G5040	Aa31LG11G9740	Aa31LG1G25920
Aa31LG1G5140	Aa31LG11G9770	Aa31LG1G25980
Aa31LG1G580	Aa31LG1G10060	Aa31LG1G25990
Aa31LG1G5810	Aa31LG1G10070	Aa31LG1G2600
Aa31LG1G6020	Aa31LG1G10080	Aa31LG1G26260
Aa31LG1G6040	Aa31LG1G10110	Aa31LG1G26360
Aa31LG1G6110	Aa31LG1G10130	Aa31LG1G26380
Aa31LG1G6420	Aa31LG1G10220	Aa31LG1G26930
Aa31LG1G6520	Aa31LG1G10440	Aa31LG1G27190
Aa31LG1G6540	Aa31LG1G10450	Aa31LG1G27360
Aa31LG1G6560	Aa31LG1G10510	Aa31LG1G2750
Aa31LG1G6610	Aa31LG1G10660	Aa31LG1G2760
Aa31LG1G6770	Aa31LG1G10690	Aa31LG1G2770
Aa31LG1G6820	Aa31LG1G10780	Aa31LG1G27810
Aa31LG1G6880	Aa31LG1G10790	Aa31LG1G27820
Aa31LG1G7080	Aa31LG1G10820	Aa31LG1G2810
Aa31LG1G720	Aa31LG1G10960	Aa31LG1G28150
Aa31LG1G7310	Aa31LG1G11440	Aa31LG1G28280
Aa31LG1G7430	Aa31LG1G11860	Aa31LG1G28400
Aa31LG1G7720	Aa31LG1G11970	Aa31LG1G28470
Aa31LG1G7810	Aa31LG1G12040	Aa31LG1G28500
Aa31LG1G790	Aa31LG1G12050	Aa31LG1G2860
Aa31LG1G820	Aa31LG1G12290	Aa31LG1G28730
Aa31LG1G8200	Aa31LG1G1240	Aa31LG1G2880
Aa31LG1G8520	Aa31LG1G1250	Aa31LG1G28940
Aa31LG1G8590	Aa31LG1G12790	Aa31LG1G28950
Aa31LG1G8950	Aa31LG1G12990	Aa31LG1G29380
Aa31LG1G9440	Aa31LG1G13000	Aa31LG1G29480
Aa31LG1G9550	Aa31LG1G13090	Aa31LG1G2950
Aa31LG1G9690	Aa31LG1G13120	Aa31LG1G29510
Aa31LG1G970	Aa31LG1G13250	Aa31LG1G3160
Aa31LG1G9800	Aa31LG1G13360	Aa31LG1G3300
Aa31LG1G9820	Aa31LG1G13380	Aa31LG1G3370
Aa31LG1G990	Aa31LG1G13470	Aa31LG1G350
Aa31LG1G9930	Aa31LG1G13560	Aa31LG1G3740
Aa31LG2G10050	Aa31LG1G13610	Aa31LG1G390
Aa31LG2G10130	Aa31LG1G1380	Aa31LG1G3940
Aa31LG2G10330	Aa31LG1G14020	Aa31LG1G3950
Aa31LG2G10460	Aa31LG1G14100	Aa31LG1G40
Aa31LG2G10540	Aa31LG1G14140	Aa31LG1G4010
Aa31LG2G11640	Aa31LG1G14170	Aa31LG1G4150
Aa31LG2G11750	Aa31LG1G14190	Aa31LG1G4290
Aa31LG2G11760	Aa31LG1G14290	Aa31LG1G4300
Aa31LG2G11820	Aa31LG1G14300	Aa31LG1G4320
Aa31LG2G11980	Aa31LG1G14520	Aa31LG1G4360
Aa31LG2G1200	Aa31LG1G14630	Aa31LG1G480
Aa31LG2G12080	Aa31LG1G14650	Aa31LG1G4910
Aa31LG2G12210	Aa31LG1G14810	Aa31LG1G4980
Aa31LG2G12240	Aa31LG1G15080	Aa31LG1G5040
Aa31LG2G12320	Aa31LG1G15400	Aa31LG1G5140
Aa31LG2G12500	Aa31LG1G1560	Aa31LG1G580
Aa31LG2G12510	Aa31LG1G15680	Aa31LG1G5810
Aa31LG2G12690	Aa31LG1G15820	Aa31LG1G5940
Aa31LG2G12860	Aa31LG1G15910	Aa31LG1G6020
Aa31LG2G13030	Aa31LG1G16120	Aa31LG1G6040
Aa31LG2G13100	Aa31LG1G16130	Aa31LG1G6110
Aa31LG2G13420	Aa31LG1G16160	Aa31LG1G6420
Aa31LG2G13620	Aa31LG1G16400	Aa31LG1G6520
Aa31LG2G13810	Aa31LG1G16540	Aa31LG1G6540
Aa31LG2G13880	Aa31LG1G16550	Aa31LG1G6560
Aa31LG2G14300	Aa31LG1G16580	Aa31LG1G6610
Aa31LG2G14440	Aa31LG1G16660	Aa31LG1G6770
Aa31LG2G14790	Aa31LG1G16850	Aa31LG1G6820
Aa31LG2G14900	Aa31LG1G16900	Aa31LG1G6880
Aa31LG2G150	Aa31LG1G16910	Aa31LG1G7080
Aa31LG2G15190	Aa31LG1G16960	Aa31LG1G720
Aa31LG2G15210	Aa31LG1G17020	Aa31LG1G7310
Aa31LG2G15360	Aa31LG1G17170	Aa31LG1G7430
Aa31LG2G15940	Aa31LG1G1720	Aa31LG1G7720
Aa31LG2G16030	Aa31LG1G17310	Aa31LG1G7810
Aa31LG2G16130	Aa31LG1G1740	Aa31LG1G790
Aa31LG2G16140	Aa31LG1G17400	Aa31LG1G820
Aa31LG2G16330	Aa31LG1G17410	Aa31LG1G8200
Aa31LG2G16350	Aa31LG1G17700	Aa31LG1G8520
Aa31LG2G16590	Aa31LG1G1780	Aa31LG1G8590
Aa31LG2G16740	Aa31LG1G1790	Aa31LG1G8950
Aa31LG2G16790	Aa31LG1G17930	Aa31LG1G9440
Aa31LG2G17010	Aa31LG1G18000	Aa31LG1G9550
Aa31LG2G17070	Aa31LG1G18090	Aa31LG1G9690
Aa31LG2G17080	Aa31LG1G18100	Aa31LG1G970
Aa31LG2G17130	Aa31LG1G18110	Aa31LG1G9800
Aa31LG2G17680	Aa31LG1G18150	Aa31LG1G9820
Aa31LG2G17690	Aa31LG1G18170	Aa31LG1G990
Aa31LG2G17810	Aa31LG1G18180	Aa31LG1G9930
Aa31LG2G17830	Aa31LG1G18210	Aa31LG2G10
Aa31LG2G18100	Aa31LG1G18220	Aa31LG2G10050
Aa31LG2G18180	Aa31LG1G18310	Aa31LG2G10060
Aa31LG2G18190	Aa31LG1G18480	Aa31LG2G10130
Aa31LG2G1830	Aa31LG1G18580	Aa31LG2G10330
Aa31LG2G18490	Aa31LG1G18630	Aa31LG2G10460
Aa31LG2G18500	Aa31LG1G18690	Aa31LG2G10540
Aa31LG2G18570	Aa31LG1G18860	Aa31LG2G11640
Aa31LG2G18620	Aa31LG1G19260	Aa31LG2G11750
Aa31LG2G18670	Aa31LG1G19270	Aa31LG2G11760
Aa31LG2G19020	Aa31LG1G19280	Aa31LG2G11820
Aa31LG2G19170	Aa31LG1G19290	Aa31LG2G11960
Aa31LG2G19190	Aa31LG1G19310	Aa31LG2G11980
Aa31LG2G19240	Aa31LG1G19330	Aa31LG2G1200
Aa31LG2G19300	Aa31LG1G19420	Aa31LG2G12080
Aa31LG2G19350	Aa31LG1G19440	Aa31LG2G12210
Aa31LG2G19600	Aa31LG1G19450	Aa31LG2G12240
Aa31LG2G19680	Aa31LG1G19460	Aa31LG2G12320
Aa31LG2G19940	Aa31LG1G19470	Aa31LG2G12500
Aa31LG2G20230	Aa31LG1G19480	Aa31LG2G12510
Aa31LG2G20240	Aa31LG1G19490	Aa31LG2G12690
Aa31LG2G20250	Aa31LG1G19500	Aa31LG2G12720
Aa31LG2G2050	Aa31LG1G19510	Aa31LG2G12860
Aa31LG2G20540	Aa31LG1G19620	Aa31LG2G13030
Aa31LG2G20620	Aa31LG1G19630	Aa31LG2G13100
Aa31LG2G20640	Aa31LG1G19660	Aa31LG2G13420
Aa31LG2G20720	Aa31LG1G19710	Aa31LG2G13620
Aa31LG2G20770	Aa31LG1G19770	Aa31LG2G13810
Aa31LG2G20790	Aa31LG1G19790	Aa31LG2G13880
Aa31LG2G21000	Aa31LG1G19880	Aa31LG2G14250
Aa31LG2G21040	Aa31LG1G19930	Aa31LG2G14290
Aa31LG2G21210	Aa31LG1G19980	Aa31LG2G14300
Aa31LG2G21290	Aa31LG1G20020	Aa31LG2G14440
Aa31LG2G21510	Aa31LG1G20100	Aa31LG2G14790
Aa31LG2G21670	Aa31LG1G20270	Aa31LG2G14900
Aa31LG2G21700	Aa31LG1G20360	Aa31LG2G150
Aa31LG2G21910	Aa31LG1G20390	Aa31LG2G15190
Aa31LG2G22170	Aa31LG1G20510	Aa31LG2G15210
Aa31LG2G22270	Aa31LG1G20550	Aa31LG2G15360
Aa31LG2G2350	Aa31LG1G20560	Aa31LG2G15940
Aa31LG2G2410	Aa31LG1G20580	Aa31LG2G16030
Aa31LG2G2570	Aa31LG1G20690	Aa31LG2G16130
Aa31LG2G2710	Aa31LG1G2070	Aa31LG2G16140
Aa31LG2G2920	Aa31LG1G20950	Aa31LG2G16330
Aa31LG2G3060	Aa31LG1G210	Aa31LG2G16350
Aa31LG2G4050	Aa31LG1G21060	Aa31LG2G16510
Aa31LG2G4100	Aa31LG1G21080	Aa31LG2G16590
Aa31LG2G4320	Aa31LG1G2110	Aa31LG2G16740
Aa31LG2G450	Aa31LG1G21100	Aa31LG2G16790
Aa31LG2G4660	Aa31LG1G21210	Aa31LG2G17010
Aa31LG2G4950	Aa31LG1G21240	Aa31LG2G17070
Aa31LG2G4990	Aa31LG1G21340	Aa31LG2G17080
Aa31LG2G5010	Aa31LG1G21760	Aa31LG2G17130
Aa31LG2G5040	Aa31LG1G21830	Aa31LG2G17680
Aa31LG2G5060	Aa31LG1G21840	Aa31LG2G17690
Aa31LG2G5080	Aa31LG1G2190	Aa31LG2G17810
Aa31LG2G5130	Aa31LG1G21930	Aa31LG2G17830
Aa31LG2G5450	Aa31LG1G21950	Aa31LG2G18100
Aa31LG2G5460	Aa31LG1G220	Aa31LG2G18180
Aa31LG2G5500	Aa31LG1G22040	Aa31LG2G18190
Aa31LG2G5550	Aa31LG1G22160	Aa31LG2G1830
Aa31LG2G5560	Aa31LG1G22500	Aa31LG2G18490
Aa31LG2G5730	Aa31LG1G22530	Aa31LG2G18500
Aa31LG2G5840	Aa31LG1G2270	Aa31LG2G18570
Aa31LG2G6180	Aa31LG1G22710	Aa31LG2G18620
Aa31LG2G6200	Aa31LG1G22730	Aa31LG2G18650
Aa31LG2G6230	Aa31LG1G22780	Aa31LG2G18670
Aa31LG2G6380	Aa31LG1G2280	Aa31LG2G19020
Aa31LG2G6560	Aa31LG1G22920	Aa31LG2G19170
Aa31LG2G6690	Aa31LG1G22940	Aa31LG2G19190
Aa31LG2G6760	Aa31LG1G22950	Aa31LG2G19240
Aa31LG2G6950	Aa31LG1G23060	Aa31LG2G19300
Aa31LG2G7110	Aa31LG1G23080	Aa31LG2G19350
Aa31LG2G7640	Aa31LG1G23110	Aa31LG2G19600
Aa31LG2G8350	Aa31LG1G23440	Aa31LG2G19680
Aa31LG2G8460	Aa31LG1G23700	Aa31LG2G19780
Aa31LG2G8510	Aa31LG1G2380	Aa31LG2G19840
Aa31LG2G8670	Aa31LG1G23880	Aa31LG2G19940
Aa31LG2G8850	Aa31LG1G23920	Aa31LG2G20200
Aa31LG2G9090	Aa31LG1G23950	Aa31LG2G20230
Aa31LG2G9220	Aa31LG1G240	Aa31LG2G20240
Aa31LG2G9330	Aa31LG1G24190	Aa31LG2G20250
Aa31LG2G9410	Aa31LG1G24220	Aa31LG2G20410
Aa31LG2G9670	Aa31LG1G24260	Aa31LG2G2050
Aa31LG2G9750	Aa31LG1G24270	Aa31LG2G20540
Aa31LG2G9970	Aa31LG1G24310	Aa31LG2G20620
Aa31LG3G10000	Aa31LG1G24540	Aa31LG2G20640
Aa31LG3G10030	Aa31LG1G24820	Aa31LG2G20720
Aa31LG3G10060	Aa31LG1G24950	Aa31LG2G20770
Aa31LG3G10220	Aa31LG1G24970	Aa31LG2G20790
Aa31LG3G1030	Aa31LG1G25000	Aa31LG2G21000
Aa31LG3G10300	Aa31LG1G25050	Aa31LG2G21040
Aa31LG3G10350	Aa31LG1G25070	Aa31LG2G21210
Aa31LG3G1050	Aa31LG1G25120	Aa31LG2G21290
Aa31LG3G1070	Aa31LG1G25380	Aa31LG2G21400
Aa31LG3G10840	Aa31LG1G25500	Aa31LG2G21440
Aa31LG3G11200	Aa31LG1G25550	Aa31LG2G21510
Aa31LG3G11210	Aa31LG1G25560	Aa31LG2G21670
Aa31LG3G1130	Aa31LG1G25570	Aa31LG2G21700
Aa31LG3G11320	Aa31LG1G25580	Aa31LG2G21910
Aa31LG3G11640	Aa31LG1G25620	Aa31LG2G22170
Aa31LG3G1170	Aa31LG1G25630	Aa31LG2G22270
Aa31LG3G1180	Aa31LG1G25790	Aa31LG2G2350
Aa31LG3G11960	Aa31LG1G25850	Aa31LG2G2410
Aa31LG3G12090	Aa31LG1G25880	Aa31LG2G2460
Aa31LG3G12230	Aa31LG1G25920	Aa31LG2G2570
Aa31LG3G12260	Aa31LG1G25980	Aa31LG2G2590
Aa31LG3G12270	Aa31LG1G25990	Aa31LG2G2710
Aa31LG3G12300	Aa31LG1G2600	Aa31LG2G2810
Aa31LG3G1240	Aa31LG1G26150	Aa31LG2G2920
Aa31LG3G12410	Aa31LG1G26260	Aa31LG2G3060
Aa31LG3G12480	Aa31LG1G26360	Aa31LG2G3860
Aa31LG3G12650	Aa31LG1G26380	Aa31LG2G4050
Aa31LG3G12790	Aa31LG1G26490	Aa31LG2G4100
Aa31LG3G1280	Aa31LG1G26500	Aa31LG2G4320
Aa31LG3G12800	Aa31LG1G26510	Aa31LG2G4390
Aa31LG3G12830	Aa31LG1G26520	Aa31LG2G450
Aa31LG3G13230	Aa31LG1G26530	Aa31LG2G4660
Aa31LG3G13280	Aa31LG1G26700	Aa31LG2G4680
Aa31LG3G13540	Aa31LG1G26930	Aa31LG2G4950
Aa31LG3G1360	Aa31LG1G27040	Aa31LG2G4990
Aa31LG3G14100	Aa31LG1G27060	Aa31LG2G5010
Aa31LG3G14270	Aa31LG1G27080	Aa31LG2G5040
Aa31LG3G14420	Aa31LG1G27090	Aa31LG2G5060
Aa31LG3G14450	Aa31LG1G27190	Aa31LG2G5080
Aa31LG3G14620	Aa31LG1G27360	Aa31LG2G5090
Aa31LG3G14650	Aa31LG1G2750	Aa31LG2G5130
Aa31LG3G1480	Aa31LG1G2760	Aa31LG2G5450
Aa31LG3G14880	Aa31LG1G2770	Aa31LG2G5460
Aa31LG3G14900	Aa31LG1G27810	Aa31LG2G5500
Aa31LG3G1500	Aa31LG1G27820	Aa31LG2G5550
Aa31LG3G15340	Aa31LG1G2810	Aa31LG2G5560
Aa31LG3G15370	Aa31LG1G28130	Aa31LG2G5730
Aa31LG3G1550	Aa31LG1G28150	Aa31LG2G5840
Aa31LG3G15690	Aa31LG1G28280	Aa31LG2G6140
Aa31LG3G15800	Aa31LG1G28400	Aa31LG2G6180
Aa31LG3G15920	Aa31LG1G28450	Aa31LG2G6200
Aa31LG3G16550	Aa31LG1G28470	Aa31LG2G6230
Aa31LG3G17030	Aa31LG1G28500	Aa31LG2G6380
Aa31LG3G17130	Aa31LG1G2860	Aa31LG2G6560
Aa31LG3G17430	Aa31LG1G28730	Aa31LG2G6690
Aa31LG3G1760	Aa31LG1G2880	Aa31LG2G6760
Aa31LG3G17650	Aa31LG1G28940	Aa31LG2G6950
Aa31LG3G17920	Aa31LG1G28950	Aa31LG2G6980
Aa31LG3G17960	Aa31LG1G29060	Aa31LG2G7110
Aa31LG3G18040	Aa31LG1G29070	Aa31LG2G7160
Aa31LG3G1840	Aa31LG1G29080	Aa31LG2G7330
Aa31LG3G18750	Aa31LG1G2910	Aa31LG2G7640
Aa31LG3G19020	Aa31LG1G2920	Aa31LG2G8350
Aa31LG3G19120	Aa31LG1G29380	Aa31LG2G8460
Aa31LG3G19140	Aa31LG1G29480	Aa31LG2G8510
Aa31LG3G1960	Aa31LG1G2950	Aa31LG2G8670
Aa31LG3G2000	Aa31LG1G29510	Aa31LG2G8850
Aa31LG3G2080	Aa31LG1G3160	Aa31LG2G9090
Aa31LG3G2130	Aa31LG1G3300	Aa31LG2G9220
Aa31LG3G2160	Aa31LG1G3370	Aa31LG2G9330
Aa31LG3G2320	Aa31LG1G3440	Aa31LG2G9410
Aa31LG3G2490	Aa31LG1G3450	Aa31LG2G9670
Aa31LG3G250	Aa31LG1G3470	Aa31LG2G9750
Aa31LG3G2810	Aa31LG1G3480	Aa31LG2G9970
Aa31LG3G2840	Aa31LG1G350	Aa31LG3G10000
Aa31LG3G2930	Aa31LG1G3500	Aa31LG3G10020
Aa31LG3G3030	Aa31LG1G3510	Aa31LG3G10030
Aa31LG3G3530	Aa31LG1G3520	Aa31LG3G10060
Aa31LG3G3580	Aa31LG1G3530	Aa31LG3G10170
Aa31LG3G3640	Aa31LG1G3740	Aa31LG3G10220
Aa31LG3G3730	Aa31LG1G390	Aa31LG3G1030
Aa31LG3G380	Aa31LG1G3940	Aa31LG3G10300
Aa31LG3G390	Aa31LG1G3950	Aa31LG3G10350
Aa31LG3G4070	Aa31LG1G40	Aa31LG3G1050
Aa31LG3G4130	Aa31LG1G4010	Aa31LG3G1070
Aa31LG3G4240	Aa31LG1G4120	Aa31LG3G10840
Aa31LG3G4340	Aa31LG1G4130	Aa31LG3G11200
Aa31LG3G440	Aa31LG1G4150	Aa31LG3G11210
Aa31LG3G4480	Aa31LG1G4290	Aa31LG3G1130
Aa31LG3G460	Aa31LG1G4300	Aa31LG3G11320
Aa31LG3G4820	Aa31LG1G4320	Aa31LG3G11640
Aa31LG3G4900	Aa31LG1G4360	Aa31LG3G1170
Aa31LG3G4970	Aa31LG1G480	Aa31LG3G1180
Aa31LG3G5150	Aa31LG1G4810	Aa31LG3G11960
Aa31LG3G5490	Aa31LG1G4820	Aa31LG3G12090
Aa31LG3G5630	Aa31LG1G4830	Aa31LG3G12230
Aa31LG3G570	Aa31LG1G4910	Aa31LG3G12260
Aa31LG3G5910	Aa31LG1G4980	Aa31LG3G12270
Aa31LG3G6060	Aa31LG1G5040	Aa31LG3G12300
Aa31LG3G6530	Aa31LG1G5070	Aa31LG3G1240
Aa31LG3G6930	Aa31LG1G5080	Aa31LG3G12410
Aa31LG3G6950	Aa31LG1G5140	Aa31LG3G12480
Aa31LG3G7010	Aa31LG1G5480	Aa31LG3G12650
Aa31LG3G7130	Aa31LG1G5490	Aa31LG3G12790
Aa31LG3G7140	Aa31LG1G560	Aa31LG3G1280
Aa31LG3G7550	Aa31LG1G5610	Aa31LG3G12800
Aa31LG3G7660	Aa31LG1G5620	Aa31LG3G12830
Aa31LG3G780	Aa31LG1G570	Aa31LG3G13230
Aa31LG3G7890	Aa31LG1G580	Aa31LG3G13280
Aa31LG3G790	Aa31LG1G5810	Aa31LG3G13540
Aa31LG3G8160	Aa31LG1G5880	Aa31LG3G1360
Aa31LG3G8380	Aa31LG1G5940	Aa31LG3G14100
Aa31LG3G8410	Aa31LG1G6020	Aa31LG3G14270
Aa31LG3G8450	Aa31LG1G6040	Aa31LG3G14420
Aa31LG3G8480	Aa31LG1G6110	Aa31LG3G14450
Aa31LG3G8550	Aa31LG1G6420	Aa31LG3G14620
Aa31LG3G8580	Aa31LG1G6490	Aa31LG3G14650
Aa31LG3G870	Aa31LG1G6520	Aa31LG3G1480
Aa31LG3G8890	Aa31LG1G6540	Aa31LG3G14880
Aa31LG3G8970	Aa31LG1G6560	Aa31LG3G14900
Aa31LG3G9100	Aa31LG1G660	Aa31LG3G1500
Aa31LG3G9310	Aa31LG1G6610	Aa31LG3G15340
Aa31LG3G9340	Aa31LG1G6660	Aa31LG3G15370
Aa31LG3G9410	Aa31LG1G670	Aa31LG3G1550
Aa31LG3G9480	Aa31LG1G6770	Aa31LG3G15530
Aa31LG3G9720	Aa31LG1G6820	Aa31LG3G15690
Aa31LG3G9900	Aa31LG1G6880	Aa31LG3G15800
Aa31LG4G10010	Aa31LG1G7010	Aa31LG3G15900
Aa31LG4G10130	Aa31LG1G7020	Aa31LG3G15920
Aa31LG4G10290	Aa31LG1G7030	Aa31LG3G16210
Aa31LG4G10400	Aa31LG1G7080	Aa31LG3G1640
Aa31LG4G10500	Aa31LG1G720	Aa31LG3G16550
Aa31LG4G10510	Aa31LG1G7310	Aa31LG3G17030
Aa31LG4G10560	Aa31LG1G7430	Aa31LG3G17130
Aa31LG4G10880	Aa31LG1G7720	Aa31LG3G17430
Aa31LG4G10910	Aa31LG1G7810	Aa31LG3G1760
Aa31LG4G10990	Aa31LG1G7850	Aa31LG3G17650
Aa31LG4G11000	Aa31LG1G7860	Aa31LG3G17920
Aa31LG4G11080	Aa31LG1G7870	Aa31LG3G17960
Aa31LG4G11130	Aa31LG1G7890	Aa31LG3G18040
Aa31LG4G11140	Aa31LG1G790	Aa31LG3G1840
Aa31LG4G1140	Aa31LG1G7900	Aa31LG3G18430
Aa31LG4G11510	Aa31LG1G820	Aa31LG3G18500
Aa31LG4G11570	Aa31LG1G8200	Aa31LG3G18530
Aa31LG4G11590	Aa31LG1G830	Aa31LG3G18750
Aa31LG4G11630	Aa31LG1G8520	Aa31LG3G19020
Aa31LG4G11740	Aa31LG1G8590	Aa31LG3G19120
Aa31LG4G11750	Aa31LG1G8890	Aa31LG3G19140
Aa31LG4G11790	Aa31LG1G8950	Aa31LG3G1960
Aa31LG4G11870	Aa31LG1G9230	Aa31LG3G2000
Aa31LG4G12120	Aa31LG1G9440	Aa31LG3G2080
Aa31LG4G12200	Aa31LG1G9550	Aa31LG3G2130
Aa31LG4G12230	Aa31LG1G9620	Aa31LG3G2160
Aa31LG4G12310	Aa31LG1G9630	Aa31LG3G2320
Aa31LG4G12350	Aa31LG1G9690	Aa31LG3G2490
Aa31LG4G12370	Aa31LG1G970	Aa31LG3G250
Aa31LG4G12400	Aa31LG1G9800	Aa31LG3G2570
Aa31LG4G12580	Aa31LG1G9820	Aa31LG3G2810
Aa31LG4G1260	Aa31LG1G990	Aa31LG3G2840
Aa31LG4G12670	Aa31LG1G9930	Aa31LG3G2930
Aa31LG4G12680	Aa31LG2G10	Aa31LG3G3030
Aa31LG4G12770	Aa31LG2G10050	Aa31LG3G3530
Aa31LG4G13150	Aa31LG2G10060	Aa31LG3G3580
Aa31LG4G13250	Aa31LG2G10130	Aa31LG3G3640
Aa31LG4G13380	Aa31LG2G10330	Aa31LG3G3730
Aa31LG4G13510	Aa31LG2G10460	Aa31LG3G380
Aa31LG4G13530	Aa31LG2G10540	Aa31LG3G390
Aa31LG4G1380	Aa31LG2G10640	Aa31LG3G4070
Aa31LG4G13810	Aa31LG2G10710	Aa31LG3G4130
Aa31LG4G13830	Aa31LG2G10720	Aa31LG3G4240
Aa31LG4G13930	Aa31LG2G11640	Aa31LG3G4340
Aa31LG4G14100	Aa31LG2G1170	Aa31LG3G440
Aa31LG4G14240	Aa31LG2G11750	Aa31LG3G4480
Aa31LG4G14860	Aa31LG2G11760	Aa31LG3G460
Aa31LG4G14870	Aa31LG2G1180	Aa31LG3G4820
Aa31LG4G14970	Aa31LG2G11820	Aa31LG3G4900
Aa31LG4G15140	Aa31LG2G11960	Aa31LG3G4970
Aa31LG4G15900	Aa31LG2G11980	Aa31LG3G5150
Aa31LG4G15910	Aa31LG2G1200	Aa31LG3G5490
Aa31LG4G16000	Aa31LG2G12040	Aa31LG3G5560
Aa31LG4G16260	Aa31LG2G12050	Aa31LG3G5630
Aa31LG4G16270	Aa31LG2G12060	Aa31LG3G570
Aa31LG4G16380	Aa31LG2G12070	Aa31LG3G5910
Aa31LG4G16540	Aa31LG2G12080	Aa31LG3G6060
Aa31LG4G16550	Aa31LG2G12210	Aa31LG3G6530
Aa31LG4G16560	Aa31LG2G12240	Aa31LG3G6930
Aa31LG4G16830	Aa31LG2G12320	Aa31LG3G6950
Aa31LG4G16890	Aa31LG2G12500	Aa31LG3G7010
Aa31LG4G1720	Aa31LG2G12510	Aa31LG3G7130
Aa31LG4G17290	Aa31LG2G12570	Aa31LG3G7140
Aa31LG4G17610	Aa31LG2G12580	Aa31LG3G7550
Aa31LG4G17660	Aa31LG2G12590	Aa31LG3G7660
Aa31LG4G17750	Aa31LG2G12600	Aa31LG3G780
Aa31LG4G18090	Aa31LG2G12610	Aa31LG3G7890
Aa31LG4G18110	Aa31LG2G12690	Aa31LG3G790
Aa31LG4G18160	Aa31LG2G12720	Aa31LG3G8160
Aa31LG4G18320	Aa31LG2G12730	Aa31LG3G8380
Aa31LG4G18700	Aa31LG2G12740	Aa31LG3G8410
Aa31LG4G18730	Aa31LG2G12860	Aa31LG3G8450
Aa31LG4G18960	Aa31LG2G12910	Aa31LG3G8480
Aa31LG4G19010	Aa31LG2G13030	Aa31LG3G8550
Aa31LG4G1990	Aa31LG2G13100	Aa31LG3G8580
Aa31LG4G2010	Aa31LG2G13420	Aa31LG3G870
Aa31LG4G2150	Aa31LG2G13620	Aa31LG3G8890
Aa31LG4G2310	Aa31LG2G13810	Aa31LG3G8970
Aa31LG4G2340	Aa31LG2G13880	Aa31LG3G9100
Aa31LG4G2370	Aa31LG2G13920	Aa31LG3G930
Aa31LG4G2920	Aa31LG2G13930	Aa31LG3G9310
Aa31LG4G2930	Aa31LG2G13940	Aa31LG3G9340
Aa31LG4G2980	Aa31LG2G13950	Aa31LG3G9410
Aa31LG4G3580	Aa31LG2G14190	Aa31LG3G9480
Aa31LG4G3860	Aa31LG2G14200	Aa31LG3G9540
Aa31LG4G3890	Aa31LG2G14250	Aa31LG3G9630
Aa31LG4G390	Aa31LG2G14260	Aa31LG3G9720
Aa31LG4G410	Aa31LG2G14270	Aa31LG3G9900
Aa31LG4G4220	Aa31LG2G14280	Aa31LG3G9960
Aa31LG4G4340	Aa31LG2G14290	Aa31LG4G10010
Aa31LG4G4530	Aa31LG2G14300	Aa31LG4G10130
Aa31LG4G460	Aa31LG2G14400	Aa31LG4G10290
Aa31LG4G4660	Aa31LG2G14440	Aa31LG4G10400
Aa31LG4G4740	Aa31LG2G14790	Aa31LG4G10500
Aa31LG4G5020	Aa31LG2G14900	Aa31LG4G10510
Aa31LG4G5070	Aa31LG2G150	Aa31LG4G10560
Aa31LG4G5160	Aa31LG2G15040	Aa31LG4G10570
Aa31LG4G5240	Aa31LG2G15190	Aa31LG4G10880
Aa31LG4G5420	Aa31LG2G15210	Aa31LG4G10910
Aa31LG4G5430	Aa31LG2G15360	Aa31LG4G10990
Aa31LG4G6080	Aa31LG2G15600	Aa31LG4G11000
Aa31LG4G6090	Aa31LG2G15610	Aa31LG4G11080
Aa31LG4G6180	Aa31LG2G15940	Aa31LG4G11130
Aa31LG4G6250	Aa31LG2G16030	Aa31LG4G11140
Aa31LG4G6280	Aa31LG2G16040	Aa31LG4G1140
Aa31LG4G650	Aa31LG2G16050	Aa31LG4G11510
Aa31LG4G6550	Aa31LG2G16130	Aa31LG4G11570
Aa31LG4G6560	Aa31LG2G16140	Aa31LG4G11590
Aa31LG4G6610	Aa31LG2G16170	Aa31LG4G11630
Aa31LG4G690	Aa31LG2G16180	Aa31LG4G11740
Aa31LG4G7000	Aa31LG2G16190	Aa31LG4G11750
Aa31LG4G7090	Aa31LG2G16330	Aa31LG4G11790
Aa31LG4G7200	Aa31LG2G16350	Aa31LG4G11870
Aa31LG4G7460	Aa31LG2G16510	Aa31LG4G12120
Aa31LG4G7620	Aa31LG2G16590	Aa31LG4G12200
Aa31LG4G7730	Aa31LG2G16740	Aa31LG4G12230
Aa31LG4G7810	Aa31LG2G16790	Aa31LG4G12270
Aa31LG4G8030	Aa31LG2G17010	Aa31LG4G12310
Aa31LG4G8080	Aa31LG2G17070	Aa31LG4G12350
Aa31LG4G8130	Aa31LG2G17080	Aa31LG4G12370
Aa31LG4G8190	Aa31LG2G17130	Aa31LG4G12400
Aa31LG4G8390	Aa31LG2G17680	Aa31LG4G12580
Aa31LG4G8470	Aa31LG2G17690	Aa31LG4G1260
Aa31LG4G8640	Aa31LG2G17810	Aa31LG4G12670
Aa31LG4G8740	Aa31LG2G17830	Aa31LG4G12680
Aa31LG4G8950	Aa31LG2G17900	Aa31LG4G12770
Aa31LG4G90	Aa31LG2G17910	Aa31LG4G13150
Aa31LG4G9060	Aa31LG2G17920	Aa31LG4G13250
Aa31LG4G9230	Aa31LG2G18000	Aa31LG4G13380
Aa31LG4G9310	Aa31LG2G18010	Aa31LG4G13510
Aa31LG4G9380	Aa31LG2G18020	Aa31LG4G13530
Aa31LG4G9420	Aa31LG2G18100	Aa31LG4G1380
Aa31LG4G9620	Aa31LG2G18180	Aa31LG4G13810
Aa31LG4G9660	Aa31LG2G18190	Aa31LG4G13830
Aa31LG4G9760	Aa31LG2G1830	Aa31LG4G13930
Aa31LG5G10210	Aa31LG2G18490	Aa31LG4G13980
Aa31LG5G10400	Aa31LG2G18500	Aa31LG4G14010
Aa31LG5G10440	Aa31LG2G18570	Aa31LG4G14020
Aa31LG5G10590	Aa31LG2G18620	Aa31LG4G14100
Aa31LG5G10700	Aa31LG2G18650	Aa31LG4G14240
Aa31LG5G10990	Aa31LG2G18660	Aa31LG4G14860
Aa31LG5G11030	Aa31LG2G18670	Aa31LG4G14870
Aa31LG5G11160	Aa31LG2G19020	Aa31LG4G14970
Aa31LG5G11330	Aa31LG2G19030	Aa31LG4G15020
Aa31LG5G11500	Aa31LG2G19040	Aa31LG4G15140
Aa31LG5G11760	Aa31LG2G19110	Aa31LG4G15510
Aa31LG5G11770	Aa31LG2G19120	Aa31LG4G15670
Aa31LG5G11790	Aa31LG2G19170	Aa31LG4G1570
Aa31LG5G1190	Aa31LG2G19180	Aa31LG4G15900
Aa31LG5G11950	Aa31LG2G19190	Aa31LG4G15910
Aa31LG5G12100	Aa31LG2G19240	Aa31LG4G16000
Aa31LG5G12110	Aa31LG2G1930	Aa31LG4G16260
Aa31LG5G12800	Aa31LG2G19300	Aa31LG4G16270
Aa31LG5G13000	Aa31LG2G19350	Aa31LG4G16380
Aa31LG5G13130	Aa31LG2G19570	Aa31LG4G16490
Aa31LG5G13430	Aa31LG2G19600	Aa31LG4G16540
Aa31LG5G1360	Aa31LG2G19680	Aa31LG4G16550
Aa31LG5G13710	Aa31LG2G19780	Aa31LG4G16560
Aa31LG5G13810	Aa31LG2G19840	Aa31LG4G16830
Aa31LG5G13840	Aa31LG2G19940	Aa31LG4G16890
Aa31LG5G13860	Aa31LG2G20200	Aa31LG4G17090
Aa31LG5G13880	Aa31LG2G20230	Aa31LG4G17100
Aa31LG5G14080	Aa31LG2G20240	Aa31LG4G1720
Aa31LG5G14170	Aa31LG2G20250	Aa31LG4G17290
Aa31LG5G14190	Aa31LG2G20410	Aa31LG4G17610
Aa31LG5G14390	Aa31LG2G2050	Aa31LG4G17660
Aa31LG5G14480	Aa31LG2G20540	Aa31LG4G17670
Aa31LG5G14640	Aa31LG2G20620	Aa31LG4G17750
Aa31LG5G14660	Aa31LG2G20640	Aa31LG4G1800
Aa31LG5G1500	Aa31LG2G20720	Aa31LG4G18090
Aa31LG5G15230	Aa31LG2G20770	Aa31LG4G18110
Aa31LG5G15460	Aa31LG2G20790	Aa31LG4G18160
Aa31LG5G15700	Aa31LG2G21000	Aa31LG4G18320
Aa31LG5G16060	Aa31LG2G21040	Aa31LG4G18700
Aa31LG5G1610	Aa31LG2G21210	Aa31LG4G18730
Aa31LG5G16300	Aa31LG2G21290	Aa31LG4G18960
Aa31LG5G16380	Aa31LG2G2140	Aa31LG4G19010
Aa31LG5G1640	Aa31LG2G21400	Aa31LG4G1990
Aa31LG5G16400	Aa31LG2G21440	Aa31LG4G2010
Aa31LG5G16580	Aa31LG2G2150	Aa31LG4G2150
Aa31LG5G16880	Aa31LG2G21510	Aa31LG4G2310
Aa31LG5G16910	Aa31LG2G21670	Aa31LG4G2340
Aa31LG5G16990	Aa31LG2G21700	Aa31LG4G2370
Aa31LG5G17020	Aa31LG2G21910	Aa31LG4G2920
Aa31LG5G17300	Aa31LG2G22170	Aa31LG4G2930
Aa31LG5G17530	Aa31LG2G22270	Aa31LG4G2980
Aa31LG5G17560	Aa31LG2G2330	Aa31LG4G3580
Aa31LG5G17640	Aa31LG2G2340	Aa31LG4G3860
Aa31LG5G17760	Aa31LG2G2350	Aa31LG4G3890
Aa31LG5G17800	Aa31LG2G2380	Aa31LG4G390
Aa31LG5G17850	Aa31LG2G2390	Aa31LG4G410
Aa31LG5G17960	Aa31LG2G2410	Aa31LG4G4220
Aa31LG5G17970	Aa31LG2G2460	Aa31LG4G4340
Aa31LG5G18080	Aa31LG2G2570	Aa31LG4G4530
Aa31LG5G18240	Aa31LG2G2590	Aa31LG4G460
Aa31LG5G18490	Aa31LG2G2640	Aa31LG4G4660
Aa31LG5G18540	Aa31LG2G2650	Aa31LG4G4730
Aa31LG5G18610	Aa31LG2G2660	Aa31LG4G4740
Aa31LG5G1870	Aa31LG2G2670	Aa31LG4G5020
Aa31LG5G18770	Aa31LG2G2680	Aa31LG4G5070
Aa31LG5G18990	Aa31LG2G2690	Aa31LG4G5160
Aa31LG5G19060	Aa31LG2G2700	Aa31LG4G5240
Aa31LG5G19320	Aa31LG2G2710	Aa31LG4G5420
Aa31LG5G19550	Aa31LG2G2810	Aa31LG4G5430
Aa31LG5G19670	Aa31LG2G2920	Aa31LG4G6080
Aa31LG5G19690	Aa31LG2G3060	Aa31LG4G6090
Aa31LG5G1970	Aa31LG2G3860	Aa31LG4G6180
Aa31LG5G20050	Aa31LG2G4050	Aa31LG4G6250
Aa31LG5G20140	Aa31LG2G4100	Aa31LG4G6280
Aa31LG5G20150	Aa31LG2G4320	Aa31LG4G650
Aa31LG5G20210	Aa31LG2G4390	Aa31LG4G6550
Aa31LG5G20230	Aa31LG2G4400	Aa31LG4G6560
Aa31LG5G20490	Aa31LG2G4410	Aa31LG4G6610
Aa31LG5G20510	Aa31LG2G4420	Aa31LG4G690
Aa31LG5G20520	Aa31LG2G4440	Aa31LG4G700
Aa31LG5G20560	Aa31LG2G4450	Aa31LG4G7000
Aa31LG5G21080	Aa31LG2G450	Aa31LG4G7090
Aa31LG5G2110	Aa31LG2G4550	Aa31LG4G7120
Aa31LG5G21430	Aa31LG2G4560	Aa31LG4G7200
Aa31LG5G21480	Aa31LG2G4570	Aa31LG4G7260
Aa31LG5G21490	Aa31LG2G4660	Aa31LG4G7460
Aa31LG5G21540	Aa31LG2G4680	Aa31LG4G7620
Aa31LG5G21580	Aa31LG2G4910	Aa31LG4G7730
Aa31LG5G21640	Aa31LG2G4950	Aa31LG4G7790
Aa31LG5G21790	Aa31LG2G4990	Aa31LG4G7810
Aa31LG5G21820	Aa31LG2G5010	Aa31LG4G8030
Aa31LG5G21900	Aa31LG2G5040	Aa31LG4G8080
Aa31LG5G22050	Aa31LG2G5050	Aa31LG4G8130
Aa31LG5G22250	Aa31LG2G5060	Aa31LG4G8190
Aa31LG5G22390	Aa31LG2G5080	Aa31LG4G8390
Aa31LG5G22490	Aa31LG2G5090	Aa31LG4G8470
Aa31LG5G22520	Aa31LG2G5130	Aa31LG4G8640
Aa31LG5G22920	Aa31LG2G5160	Aa31LG4G8740
Aa31LG5G23280	Aa31LG2G5170	Aa31LG4G8950
Aa31LG5G23580	Aa31LG2G5180	Aa31LG4G90
Aa31LG5G23950	Aa31LG2G5190	Aa31LG4G9060
Aa31LG5G24100	Aa31LG2G5200	Aa31LG4G9230
Aa31LG5G2460	Aa31LG2G5450	Aa31LG4G9310
Aa31LG5G30	Aa31LG2G5460	Aa31LG4G9380
Aa31LG5G3120	Aa31LG2G5500	Aa31LG4G9420
Aa31LG5G3270	Aa31LG2G5550	Aa31LG4G9620
Aa31LG5G3470	Aa31LG2G5560	Aa31LG4G9660
Aa31LG5G3630	Aa31LG2G5730	Aa31LG4G9760
Aa31LG5G3660	Aa31LG2G5760	Aa31LG5G10210
Aa31LG5G3730	Aa31LG2G5770	Aa31LG5G10400
Aa31LG5G3740	Aa31LG2G5780	Aa31LG5G10440
Aa31LG5G3890	Aa31LG2G5800	Aa31LG5G10590
Aa31LG5G3960	Aa31LG2G5810	Aa31LG5G10700
Aa31LG5G3980	Aa31LG2G5840	Aa31LG5G10990
Aa31LG5G4180	Aa31LG2G6140	Aa31LG5G11030
Aa31LG5G4570	Aa31LG2G6180	Aa31LG5G11160
Aa31LG5G4710	Aa31LG2G6200	Aa31LG5G11330
Aa31LG5G4880	Aa31LG2G6230	Aa31LG5G11500
Aa31LG5G4890	Aa31LG2G6380	Aa31LG5G11760
Aa31LG5G5050	Aa31LG2G6560	Aa31LG5G11770
Aa31LG5G530	Aa31LG2G6690	Aa31LG5G11790
Aa31LG5G550	Aa31LG2G6760	Aa31LG5G1190
Aa31LG5G5590	Aa31LG2G6950	Aa31LG5G11950
Aa31LG5G5640	Aa31LG2G6980	Aa31LG5G12060
Aa31LG5G5650	Aa31LG2G7070	Aa31LG5G12100
Aa31LG5G5970	Aa31LG2G7110	Aa31LG5G12110
Aa31LG5G6050	Aa31LG2G7160	Aa31LG5G12800
Aa31LG5G620	Aa31LG2G7330	Aa31LG5G13000
Aa31LG5G6500	Aa31LG2G760	Aa31LG5G13060
Aa31LG5G6510	Aa31LG2G7640	Aa31LG5G13130
Aa31LG5G680	Aa31LG2G770	Aa31LG5G13430
Aa31LG5G70	Aa31LG2G780	Aa31LG5G1360
Aa31LG5G700	Aa31LG2G8030	Aa31LG5G13710
Aa31LG5G7220	Aa31LG2G8350	Aa31LG5G13810
Aa31LG5G7260	Aa31LG2G8460	Aa31LG5G13840
Aa31LG5G7270	Aa31LG2G8510	Aa31LG5G13850
Aa31LG5G7410	Aa31LG2G8670	Aa31LG5G13860
Aa31LG5G7670	Aa31LG2G8850	Aa31LG5G13880
Aa31LG5G7770	Aa31LG2G9090	Aa31LG5G13990
Aa31LG5G8080	Aa31LG2G9220	Aa31LG5G14080
Aa31LG5G8220	Aa31LG2G9330	Aa31LG5G14170
Aa31LG5G840	Aa31LG2G9410	Aa31LG5G14190
Aa31LG5G8780	Aa31LG2G9670	Aa31LG5G14350
Aa31LG5G8790	Aa31LG2G9750	Aa31LG5G14390
Aa31LG5G9300	Aa31LG2G9970	Aa31LG5G14480
Aa31LG5G9320	Aa31LG3G10000	Aa31LG5G14640
Aa31LG5G9540	Aa31LG3G10020	Aa31LG5G14660
Aa31LG5G9640	Aa31LG3G10030	Aa31LG5G1480
Aa31LG5G9870	Aa31LG3G10060	Aa31LG5G1500
Aa31LG5G9970	Aa31LG3G10170	Aa31LG5G15230
Aa31LG6G10	Aa31LG3G10220	Aa31LG5G15460
Aa31LG6G10480	Aa31LG3G1030	Aa31LG5G15700
Aa31LG6G1060	Aa31LG3G10300	Aa31LG5G16010
Aa31LG6G10720	Aa31LG3G10310	Aa31LG5G16060
Aa31LG6G10760	Aa31LG3G10350	Aa31LG5G1610
Aa31LG6G10830	Aa31LG3G1050	Aa31LG5G16300
Aa31LG6G10870	Aa31LG3G1070	Aa31LG5G16380
Aa31LG6G11030	Aa31LG3G10840	Aa31LG5G1640
Aa31LG6G11090	Aa31LG3G11200	Aa31LG5G16400
Aa31LG6G11160	Aa31LG3G11210	Aa31LG5G16580
Aa31LG6G11260	Aa31LG3G1130	Aa31LG5G16880
Aa31LG6G11480	Aa31LG3G11320	Aa31LG5G16910
Aa31LG6G11500	Aa31LG3G11640	Aa31LG5G16990
Aa31LG6G11710	Aa31LG3G1170	Aa31LG5G17020
Aa31LG6G1200	Aa31LG3G11760	Aa31LG5G17210
Aa31LG6G12060	Aa31LG3G11770	Aa31LG5G17300
Aa31LG6G12300	Aa31LG3G1180	Aa31LG5G17530
Aa31LG6G12370	Aa31LG3G11960	Aa31LG5G17560
Aa31LG6G12440	Aa31LG3G12090	Aa31LG5G17640
Aa31LG6G12490	Aa31LG3G12230	Aa31LG5G17760
Aa31LG6G12530	Aa31LG3G12260	Aa31LG5G17800
Aa31LG6G12570	Aa31LG3G12270	Aa31LG5G17850
Aa31LG6G12700	Aa31LG3G12300	Aa31LG5G17960
Aa31LG6G12830	Aa31LG3G12320	Aa31LG5G17970
Aa31LG6G14010	Aa31LG3G12330	Aa31LG5G18080
Aa31LG6G14050	Aa31LG3G12340	Aa31LG5G18240
Aa31LG6G14060	Aa31LG3G1240	Aa31LG5G18490
Aa31LG6G14070	Aa31LG3G12410	Aa31LG5G18540
Aa31LG6G14100	Aa31LG3G12480	Aa31LG5G18610
Aa31LG6G14670	Aa31LG3G12490	Aa31LG5G1870
Aa31LG6G14970	Aa31LG3G12500	Aa31LG5G18770
Aa31LG6G15050	Aa31LG3G12650	Aa31LG5G18990
Aa31LG6G15150	Aa31LG3G12790	Aa31LG5G19060
Aa31LG6G15390	Aa31LG3G1280	Aa31LG5G19320
Aa31LG6G15820	Aa31LG3G12800	Aa31LG5G19550
Aa31LG6G15900	Aa31LG3G12810	Aa31LG5G19670
Aa31LG6G160	Aa31LG3G12830	Aa31LG5G19690
Aa31LG6G16000	Aa31LG3G13230	Aa31LG5G1970
Aa31LG6G16290	Aa31LG3G13280	Aa31LG5G20050
Aa31LG6G16510	Aa31LG3G13400	Aa31LG5G20140
Aa31LG6G16540	Aa31LG3G13540	Aa31LG5G20150
Aa31LG6G16590	Aa31LG3G1360	Aa31LG5G20210
Aa31LG6G16660	Aa31LG3G13760	Aa31LG5G20230
Aa31LG6G16860	Aa31LG3G14100	Aa31LG5G20490
Aa31LG6G16950	Aa31LG3G14270	Aa31LG5G20510
Aa31LG6G1950	Aa31LG3G14420	Aa31LG5G20520
Aa31LG6G2010	Aa31LG3G14450	Aa31LG5G20560
Aa31LG6G2180	Aa31LG3G14620	Aa31LG5G21060
Aa31LG6G220	Aa31LG3G14650	Aa31LG5G21080
Aa31LG6G2380	Aa31LG3G14790	Aa31LG5G2110
Aa31LG6G2470	Aa31LG3G1480	Aa31LG5G21430
Aa31LG6G2550	Aa31LG3G14880	Aa31LG5G21480
Aa31LG6G260	Aa31LG3G14900	Aa31LG5G21490
Aa31LG6G2620	Aa31LG3G1500	Aa31LG5G21540
Aa31LG6G2690	Aa31LG3G15150	Aa31LG5G21580
Aa31LG6G2770	Aa31LG3G15160	Aa31LG5G21640
Aa31LG6G2940	Aa31LG3G15300	Aa31LG5G21790
Aa31LG6G3050	Aa31LG3G15340	Aa31LG5G21820
Aa31LG6G3120	Aa31LG3G15370	Aa31LG5G21900
Aa31LG6G3300	Aa31LG3G1550	Aa31LG5G22050
Aa31LG6G3390	Aa31LG3G15530	Aa31LG5G22250
Aa31LG6G3610	Aa31LG3G15690	Aa31LG5G22390
Aa31LG6G3700	Aa31LG3G15800	Aa31LG5G22490
Aa31LG6G3810	Aa31LG3G15900	Aa31LG5G22520
Aa31LG6G3940	Aa31LG3G15920	Aa31LG5G22770
Aa31LG6G3970	Aa31LG3G16210	Aa31LG5G22920
Aa31LG6G3980	Aa31LG3G1640	Aa31LG5G23280
Aa31LG6G4050	Aa31LG3G16540	Aa31LG5G23580
Aa31LG6G4100	Aa31LG3G16550	Aa31LG5G23750
Aa31LG6G4230	Aa31LG3G17030	Aa31LG5G23950
Aa31LG6G4290	Aa31LG3G17070	Aa31LG5G24100
Aa31LG6G440	Aa31LG3G17130	Aa31LG5G2460
Aa31LG6G4450	Aa31LG3G17140	Aa31LG5G30
Aa31LG6G4560	Aa31LG3G17150	Aa31LG5G310
Aa31LG6G4610	Aa31LG3G17160	Aa31LG5G3120
Aa31LG6G4730	Aa31LG3G17380	Aa31LG5G3270
Aa31LG6G4870	Aa31LG3G17390	Aa31LG5G3470
Aa31LG6G5260	Aa31LG3G17400	Aa31LG5G3630
Aa31LG6G5320	Aa31LG3G17410	Aa31LG5G3660
Aa31LG6G5350	Aa31LG3G17420	Aa31LG5G3730
Aa31LG6G5570	Aa31LG3G17430	Aa31LG5G3740
Aa31LG6G5590	Aa31LG3G1760	Aa31LG5G3890
Aa31LG6G5630	Aa31LG3G17650	Aa31LG5G3960
Aa31LG6G5700	Aa31LG3G17920	Aa31LG5G3980
Aa31LG6G5750	Aa31LG3G17960	Aa31LG5G4180
Aa31LG6G5820	Aa31LG3G18040	Aa31LG5G4570
Aa31LG6G5950	Aa31LG3G1840	Aa31LG5G4710
Aa31LG6G6130	Aa31LG3G18430	Aa31LG5G4880
Aa31LG6G6330	Aa31LG3G18460	Aa31LG5G4890
Aa31LG6G6520	Aa31LG3G18500	Aa31LG5G5050
Aa31LG6G6560	Aa31LG3G18530	Aa31LG5G530
Aa31LG6G6590	Aa31LG3G18550	Aa31LG5G550
Aa31LG6G660	Aa31LG3G18750	Aa31LG5G5590
Aa31LG6G6850	Aa31LG3G19020	Aa31LG5G5640
Aa31LG6G690	Aa31LG3G19120	Aa31LG5G5650
Aa31LG6G7010	Aa31LG3G19140	Aa31LG5G5970
Aa31LG6G7020	Aa31LG3G1960	Aa31LG5G6050
Aa31LG6G7090	Aa31LG3G2000	Aa31LG5G6170
Aa31LG6G7220	Aa31LG3G2080	Aa31LG5G620
Aa31LG6G7460	Aa31LG3G2130	Aa31LG5G6500
Aa31LG6G750	Aa31LG3G2160	Aa31LG5G6510
Aa31LG6G7540	Aa31LG3G2320	Aa31LG5G680
Aa31LG6G7560	Aa31LG3G2490	Aa31LG5G70
Aa31LG6G7900	Aa31LG3G250	Aa31LG5G700
Aa31LG6G8190	Aa31LG3G2510	Aa31LG5G7220
Aa31LG6G8200	Aa31LG3G2520	Aa31LG5G7260
Aa31LG6G8270	Aa31LG3G2570	Aa31LG5G7270
Aa31LG6G8330	Aa31LG3G2810	Aa31LG5G7410
Aa31LG6G8370	Aa31LG3G2840	Aa31LG5G7670
Aa31LG6G840	Aa31LG3G290	Aa31LG5G7750
Aa31LG6G8480	Aa31LG3G2930	Aa31LG5G7770
Aa31LG6G8540	Aa31LG3G300	Aa31LG5G8080
Aa31LG6G8660	Aa31LG3G3030	Aa31LG5G8220
Aa31LG6G8690	Aa31LG3G3530	Aa31LG5G8390
Aa31LG6G8740	Aa31LG3G3580	Aa31LG5G840
Aa31LG6G8870	Aa31LG3G3640	Aa31LG5G8780
Aa31LG6G8970	Aa31LG3G3730	Aa31LG5G8790
Aa31LG6G90	Aa31LG3G380	Aa31LG5G9300
Aa31LG6G9050	Aa31LG3G390	Aa31LG5G9320
Aa31LG6G9070	Aa31LG3G4010	Aa31LG5G9540
Aa31LG6G9090	Aa31LG3G4020	Aa31LG5G9640
Aa31LG6G9140	Aa31LG3G4070	Aa31LG5G9870
Aa31LG6G9210	Aa31LG3G4130	Aa31LG5G9970
Aa31LG6G9300	Aa31LG3G4240	Aa31LG6G10
Aa31LG6G9430	Aa31LG3G4290	Aa31LG6G10340
Aa31LG6G9480	Aa31LG3G4300	Aa31LG6G10400
Aa31LG6G9610	Aa31LG3G4340	Aa31LG6G10480
Aa31LG6G990	Aa31LG3G4390	Aa31LG6G1060
Aa31LG7G10030	Aa31LG3G440	Aa31LG6G10720
Aa31LG7G10360	Aa31LG3G4400	Aa31LG6G10760
Aa31LG7G10410	Aa31LG3G4480	Aa31LG6G10830
Aa31LG7G10560	Aa31LG3G460	Aa31LG6G10870
Aa31LG7G11010	Aa31LG3G4820	Aa31LG6G11030
Aa31LG7G11100	Aa31LG3G4900	Aa31LG6G11090
Aa31LG7G1130	Aa31LG3G4970	Aa31LG6G11160
Aa31LG7G11320	Aa31LG3G5150	Aa31LG6G11260
Aa31LG7G11370	Aa31LG3G5490	Aa31LG6G11390
Aa31LG7G11790	Aa31LG3G5540	Aa31LG6G11480
Aa31LG7G11870	Aa31LG3G5560	Aa31LG6G11500
Aa31LG7G11970	Aa31LG3G5630	Aa31LG6G11710
Aa31LG7G12150	Aa31LG3G570	Aa31LG6G1200
Aa31LG7G1250	Aa31LG3G5910	Aa31LG6G12060
Aa31LG7G12550	Aa31LG3G6060	Aa31LG6G12200
Aa31LG7G12610	Aa31LG3G6530	Aa31LG6G12300
Aa31LG7G12690	Aa31LG3G6930	Aa31LG6G12370
Aa31LG7G12880	Aa31LG3G6950	Aa31LG6G12440
Aa31LG7G1290	Aa31LG3G7010	Aa31LG6G12490
Aa31LG7G13090	Aa31LG3G7130	Aa31LG6G12530
Aa31LG7G13130	Aa31LG3G7140	Aa31LG6G12570
Aa31LG7G13220	Aa31LG3G7290	Aa31LG6G12700
Aa31LG7G13310	Aa31LG3G7300	Aa31LG6G12830
Aa31LG7G13360	Aa31LG3G7310	Aa31LG6G14010
Aa31LG7G13390	Aa31LG3G7550	Aa31LG6G14050
Aa31LG7G13460	Aa31LG3G7660	Aa31LG6G14060
Aa31LG7G13580	Aa31LG3G780	Aa31LG6G14070
Aa31LG7G13670	Aa31LG3G7890	Aa31LG6G14100
Aa31LG7G1370	Aa31LG3G790	Aa31LG6G14670
Aa31LG7G13770	Aa31LG3G8040	Aa31LG6G14970
Aa31LG7G13940	Aa31LG3G8050	Aa31LG6G15050
Aa31LG7G13950	Aa31LG3G8160	Aa31LG6G15130
Aa31LG7G14000	Aa31LG3G8380	Aa31LG6G15150
Aa31LG7G14090	Aa31LG3G8410	Aa31LG6G15390
Aa31LG7G1410	Aa31LG3G8450	Aa31LG6G15640
Aa31LG7G1420	Aa31LG3G8480	Aa31LG6G15820
Aa31LG7G14200	Aa31LG3G850	Aa31LG6G15900
Aa31LG7G1430	Aa31LG3G8550	Aa31LG6G160
Aa31LG7G14420	Aa31LG3G8580	Aa31LG6G16000
Aa31LG7G14430	Aa31LG3G870	Aa31LG6G16290
Aa31LG7G14440	Aa31LG3G8890	Aa31LG6G16510
Aa31LG7G14540	Aa31LG3G8970	Aa31LG6G16540
Aa31LG7G14750	Aa31LG3G8990	Aa31LG6G16590
Aa31LG7G14780	Aa31LG3G9000	Aa31LG6G16660
Aa31LG7G14830	Aa31LG3G9100	Aa31LG6G16700
Aa31LG7G14850	Aa31LG3G930	Aa31LG6G16860
Aa31LG7G15010	Aa31LG3G9310	Aa31LG6G16950
Aa31LG7G15070	Aa31LG3G9340	Aa31LG6G1850
Aa31LG7G15120	Aa31LG3G9410	Aa31LG6G1950
Aa31LG7G15170	Aa31LG3G9480	Aa31LG6G2010
Aa31LG7G15190	Aa31LG3G9490	Aa31LG6G2180
Aa31LG7G15210	Aa31LG3G9540	Aa31LG6G220
Aa31LG7G15220	Aa31LG3G9600	Aa31LG6G2380
Aa31LG7G15670	Aa31LG3G9630	Aa31LG6G2430
Aa31LG7G1720	Aa31LG3G9720	Aa31LG6G2470
Aa31LG7G1770	Aa31LG3G9900	Aa31LG6G2550
Aa31LG7G1910	Aa31LG3G9960	Aa31LG6G2590
Aa31LG7G2090	Aa31LG4G10010	Aa31LG6G260
Aa31LG7G220	Aa31LG4G10130	Aa31LG6G2620
Aa31LG7G2330	Aa31LG4G10180	Aa31LG6G2690
Aa31LG7G2360	Aa31LG4G10290	Aa31LG6G2740
Aa31LG7G2400	Aa31LG4G10320	Aa31LG6G2770
Aa31LG7G2420	Aa31LG4G10330	Aa31LG6G2940
Aa31LG7G2500	Aa31LG4G10400	Aa31LG6G3050
Aa31LG7G2530	Aa31LG4G10500	Aa31LG6G3120
Aa31LG7G2610	Aa31LG4G10510	Aa31LG6G3300
Aa31LG7G2690	Aa31LG4G10560	Aa31LG6G3390
Aa31LG7G2780	Aa31LG4G10570	Aa31LG6G3610
Aa31LG7G2850	Aa31LG4G10880	Aa31LG6G3700
Aa31LG7G3130	Aa31LG4G10910	Aa31LG6G3810
Aa31LG7G3270	Aa31LG4G10920	Aa31LG6G3860
Aa31LG7G3360	Aa31LG4G10990	Aa31LG6G3940
Aa31LG7G3370	Aa31LG4G11000	Aa31LG6G3970
Aa31LG7G3390	Aa31LG4G11080	Aa31LG6G3980
Aa31LG7G3470	Aa31LG4G11130	Aa31LG6G4050
Aa31LG7G350	Aa31LG4G11140	Aa31LG6G4100
Aa31LG7G3710	Aa31LG4G11370	Aa31LG6G4230
Aa31LG7G3790	Aa31LG4G11380	Aa31LG6G4290
Aa31LG7G3830	Aa31LG4G1140	Aa31LG6G440
Aa31LG7G3850	Aa31LG4G11510	Aa31LG6G4450
Aa31LG7G3930	Aa31LG4G11520	Aa31LG6G4560
Aa31LG7G4380	Aa31LG4G11530	Aa31LG6G4610
Aa31LG7G450	Aa31LG4G11570	Aa31LG6G4730
Aa31LG7G4500	Aa31LG4G11590	Aa31LG6G4740
Aa31LG7G4730	Aa31LG4G11630	Aa31LG6G4870
Aa31LG7G4910	Aa31LG4G11740	Aa31LG6G5240
Aa31LG7G5050	Aa31LG4G11750	Aa31LG6G5260
Aa31LG7G5190	Aa31LG4G11790	Aa31LG6G5320
Aa31LG7G5220	Aa31LG4G11870	Aa31LG6G5350
Aa31LG7G5240	Aa31LG4G12120	Aa31LG6G5570
Aa31LG7G5330	Aa31LG4G12170	Aa31LG6G5590
Aa31LG7G5350	Aa31LG4G12180	Aa31LG6G5630
Aa31LG7G5440	Aa31LG4G12200	Aa31LG6G5700
Aa31LG7G5630	Aa31LG4G12230	Aa31LG6G5750
Aa31LG7G5740	Aa31LG4G12270	Aa31LG6G5820
Aa31LG7G5850	Aa31LG4G12310	Aa31LG6G5950
Aa31LG7G5960	Aa31LG4G12350	Aa31LG6G6130
Aa31LG7G5990	Aa31LG4G12370	Aa31LG6G6330
Aa31LG7G6010	Aa31LG4G12400	Aa31LG6G6520
Aa31LG7G6230	Aa31LG4G12490	Aa31LG6G6560
Aa31LG7G6340	Aa31LG4G12500	Aa31LG6G6590
Aa31LG7G6400	Aa31LG4G12580	Aa31LG6G660
Aa31LG7G6460	Aa31LG4G1260	Aa31LG6G6850
Aa31LG7G6520	Aa31LG4G12600	Aa31LG6G690
Aa31LG7G6610	Aa31LG4G12670	Aa31LG6G7010
Aa31LG7G670	Aa31LG4G12680	Aa31LG6G7020
Aa31LG7G700	Aa31LG4G12770	Aa31LG6G7030
Aa31LG7G7030	Aa31LG4G13050	Aa31LG6G7090
Aa31LG7G7060	Aa31LG4G13150	Aa31LG6G7220
Aa31LG7G7100	Aa31LG4G13250	Aa31LG6G7460
Aa31LG7G7450	Aa31LG4G13380	Aa31LG6G750
Aa31LG7G7600	Aa31LG4G13510	Aa31LG6G7540
Aa31LG7G770	Aa31LG4G13530	Aa31LG6G7560
Aa31LG7G7720	Aa31LG4G1380	Aa31LG6G7900
Aa31LG7G7800	Aa31LG4G13810	Aa31LG6G8190
Aa31LG7G80	Aa31LG4G13830	Aa31LG6G8200
Aa31LG7G8040	Aa31LG4G13930	Aa31LG6G8270
Aa31LG7G8340	Aa31LG4G13940	Aa31LG6G8320
Aa31LG7G8610	Aa31LG4G13950	Aa31LG6G8330
Aa31LG7G880	Aa31LG4G13980	Aa31LG6G8370
Aa31LG7G8800	Aa31LG4G13990	Aa31LG6G840
Aa31LG7G8830	Aa31LG4G14010	Aa31LG6G8480
Aa31LG7G8840	Aa31LG4G14020	Aa31LG6G8540
Aa31LG7G8860	Aa31LG4G14100	Aa31LG6G8660
Aa31LG7G890	Aa31LG4G14240	Aa31LG6G8690
Aa31LG7G9340	Aa31LG4G14680	Aa31LG6G8740
Aa31LG7G9360	Aa31LG4G14690	Aa31LG6G8870
Aa31LG7G9560	Aa31LG4G14700	Aa31LG6G8970
Aa31LG7G970	Aa31LG4G14710	Aa31LG6G90
Aa31LG7G9790	Aa31LG4G14720	Aa31LG6G9050
Aa31LG7G9820	Aa31LG4G14760	Aa31LG6G9070
Aa31LG7G9920	Aa31LG4G14770	Aa31LG6G9090
Aa31LG7G9990	Aa31LG4G14780	Aa31LG6G9140
Aa31LG8G10560	Aa31LG4G14840	Aa31LG6G9210
Aa31LG8G10630	Aa31LG4G14860	Aa31LG6G9300
Aa31LG8G10720	Aa31LG4G14870	Aa31LG6G9430
Aa31LG8G10760	Aa31LG4G14900	Aa31LG6G9470
Aa31LG8G11020	Aa31LG4G14910	Aa31LG6G9480
Aa31LG8G1120	Aa31LG4G14920	Aa31LG6G9610
Aa31LG8G11460	Aa31LG4G14970	Aa31LG6G990
Aa31LG8G11830	Aa31LG4G15020	Aa31LG7G10030
Aa31LG8G12420	Aa31LG4G15140	Aa31LG7G10110
Aa31LG8G12620	Aa31LG4G15340	Aa31LG7G10360
Aa31LG8G12650	Aa31LG4G15350	Aa31LG7G10410
Aa31LG8G12740	Aa31LG4G15360	Aa31LG7G10560
Aa31LG8G12770	Aa31LG4G15370	Aa31LG7G1100
Aa31LG8G12890	Aa31LG4G15510	Aa31LG7G11010
Aa31LG8G12900	Aa31LG4G15670	Aa31LG7G11100
Aa31LG8G13040	Aa31LG4G1570	Aa31LG7G1130
Aa31LG8G13060	Aa31LG4G15760	Aa31LG7G11320
Aa31LG8G13070	Aa31LG4G15770	Aa31LG7G11370
Aa31LG8G13730	Aa31LG4G15900	Aa31LG7G11790
Aa31LG8G1390	Aa31LG4G15910	Aa31LG7G11870
Aa31LG8G14090	Aa31LG4G15960	Aa31LG7G11970
Aa31LG8G1410	Aa31LG4G15970	Aa31LG7G12150
Aa31LG8G14480	Aa31LG4G16000	Aa31LG7G1250
Aa31LG8G14740	Aa31LG4G16060	Aa31LG7G12550
Aa31LG8G14800	Aa31LG4G16070	Aa31LG7G12610
Aa31LG8G14810	Aa31LG4G16080	Aa31LG7G12690
Aa31LG8G15000	Aa31LG4G16260	Aa31LG7G12880
Aa31LG8G15130	Aa31LG4G16270	Aa31LG7G1290
Aa31LG8G15410	Aa31LG4G16380	Aa31LG7G13060
Aa31LG8G15460	Aa31LG4G16490	Aa31LG7G13090
Aa31LG8G15520	Aa31LG4G16540	Aa31LG7G13130
Aa31LG8G1570	Aa31LG4G16550	Aa31LG7G13220
Aa31LG8G15880	Aa31LG4G16560	Aa31LG7G13310
Aa31LG8G15980	Aa31LG4G16810	Aa31LG7G13360
Aa31LG8G16080	Aa31LG4G16830	Aa31LG7G13390
Aa31LG8G16220	Aa31LG4G16890	Aa31LG7G13460
Aa31LG8G16340	Aa31LG4G17090	Aa31LG7G13470
Aa31LG8G16410	Aa31LG4G17100	Aa31LG7G13580
Aa31LG8G16440	Aa31LG4G1720	Aa31LG7G13670
Aa31LG8G16520	Aa31LG4G17290	Aa31LG7G1370
Aa31LG8G16590	Aa31LG4G17610	Aa31LG7G13770
Aa31LG8G17050	Aa31LG4G17660	Aa31LG7G13940
Aa31LG8G17140	Aa31LG4G17670	Aa31LG7G13950
Aa31LG8G17580	Aa31LG4G17680	Aa31LG7G14000
Aa31LG8G17610	Aa31LG4G17690	Aa31LG7G14090
Aa31LG8G17670	Aa31LG4G17750	Aa31LG7G1410
Aa31LG8G17700	Aa31LG4G1800	Aa31LG7G1420
Aa31LG8G1850	Aa31LG4G18090	Aa31LG7G14200
Aa31LG8G1880	Aa31LG4G18110	Aa31LG7G14280
Aa31LG8G2280	Aa31LG4G18160	Aa31LG7G1430
Aa31LG8G2340	Aa31LG4G18320	Aa31LG7G14420
Aa31LG8G240	Aa31LG4G18700	Aa31LG7G14430
Aa31LG8G2550	Aa31LG4G18730	Aa31LG7G14440
Aa31LG8G2650	Aa31LG4G18960	Aa31LG7G14540
Aa31LG8G2700	Aa31LG4G19010	Aa31LG7G14580
Aa31LG8G280	Aa31LG4G19340	Aa31LG7G14750
Aa31LG8G2890	Aa31LG4G19350	Aa31LG7G14780
Aa31LG8G2910	Aa31LG4G1990	Aa31LG7G14830
Aa31LG8G3130	Aa31LG4G2010	Aa31LG7G14850
Aa31LG8G340	Aa31LG4G2150	Aa31LG7G15010
Aa31LG8G3800	Aa31LG4G2170	Aa31LG7G15070
Aa31LG8G3850	Aa31LG4G2180	Aa31LG7G15120
Aa31LG8G3860	Aa31LG4G2220	Aa31LG7G15130
Aa31LG8G4000	Aa31LG4G2310	Aa31LG7G15170
Aa31LG8G4040	Aa31LG4G2340	Aa31LG7G15190
Aa31LG8G4250	Aa31LG4G2370	Aa31LG7G15210
Aa31LG8G4270	Aa31LG4G2750	Aa31LG7G15220
Aa31LG8G4280	Aa31LG4G2920	Aa31LG7G15670
Aa31LG8G4460	Aa31LG4G2930	Aa31LG7G15750
Aa31LG8G4520	Aa31LG4G2950	Aa31LG7G1720
Aa31LG8G4780	Aa31LG4G2960	Aa31LG7G1770
Aa31LG8G5100	Aa31LG4G2980	Aa31LG7G1910
Aa31LG8G5220	Aa31LG4G3530	Aa31LG7G2090
Aa31LG8G5270	Aa31LG4G3540	Aa31LG7G220
Aa31LG8G5410	Aa31LG4G3550	Aa31LG7G2330
Aa31LG8G5920	Aa31LG4G3560	Aa31LG7G2360
Aa31LG8G5950	Aa31LG4G3570	Aa31LG7G2400
Aa31LG8G6090	Aa31LG4G3580	Aa31LG7G2420
Aa31LG8G6450	Aa31LG4G3860	Aa31LG7G2500
Aa31LG8G660	Aa31LG4G3880	Aa31LG7G2530
Aa31LG8G6830	Aa31LG4G3890	Aa31LG7G2610
Aa31LG8G6970	Aa31LG4G390	Aa31LG7G2690
Aa31LG8G7060	Aa31LG4G3910	Aa31LG7G2780
Aa31LG8G7210	Aa31LG4G3920	Aa31LG7G2850
Aa31LG8G730	Aa31LG4G3930	Aa31LG7G3130
Aa31LG8G7300	Aa31LG4G3950	Aa31LG7G3270
Aa31LG8G7310	Aa31LG4G3960	Aa31LG7G3360
Aa31LG8G7330	Aa31LG4G3970	Aa31LG7G3370
Aa31LG8G7340	Aa31LG4G410	Aa31LG7G3390
Aa31LG8G7350	Aa31LG4G4220	Aa31LG7G3400
Aa31LG8G7620	Aa31LG4G4340	Aa31LG7G3470
Aa31LG8G7790	Aa31LG4G4530	Aa31LG7G350
Aa31LG8G7860	Aa31LG4G460	Aa31LG7G3710
Aa31LG8G7890	Aa31LG4G4660	Aa31LG7G3790
Aa31LG8G7910	Aa31LG4G4730	Aa31LG7G3830
Aa31LG8G8020	Aa31LG4G4740	Aa31LG7G3850
Aa31LG8G8030	Aa31LG4G5020	Aa31LG7G3930
Aa31LG8G8120	Aa31LG4G5070	Aa31LG7G4260
Aa31LG8G8180	Aa31LG4G5160	Aa31LG7G4370
Aa31LG8G8270	Aa31LG4G5240	Aa31LG7G4380
Aa31LG8G8280	Aa31LG4G5420	Aa31LG7G4420
Aa31LG8G8520	Aa31LG4G5430	Aa31LG7G450
Aa31LG8G8530	Aa31LG4G5710	Aa31LG7G4500
Aa31LG8G8610	Aa31LG4G5720	Aa31LG7G4730
Aa31LG8G8620	Aa31LG4G6080	Aa31LG7G4840
Aa31LG8G8860	Aa31LG4G6090	Aa31LG7G4910
Aa31LG8G9000	Aa31LG4G6180	Aa31LG7G5050
Aa31LG8G9460	Aa31LG4G6250	Aa31LG7G5190
Aa31LG8G9470	Aa31LG4G6280	Aa31LG7G5220
Aa31LG8G9530	Aa31LG4G650	Aa31LG7G5240
Aa31LG8G9560	Aa31LG4G6550	Aa31LG7G5270
Aa31LG8G9570	Aa31LG4G6560	Aa31LG7G5330
Aa31LG8G9830	Aa31LG4G6610	Aa31LG7G5350
Aa31LG8G9980	Aa31LG4G6620	Aa31LG7G5440
Aa31LG9G10	Aa31LG4G6630	Aa31LG7G5630
Aa31LG9G10100	Aa31LG4G690	Aa31LG7G5740
Aa31LG9G10110	Aa31LG4G700	Aa31LG7G5850
Aa31LG9G1020	Aa31LG4G7000	Aa31LG7G5960
Aa31LG9G10290	Aa31LG4G7090	Aa31LG7G5990
Aa31LG9G10340	Aa31LG4G7120	Aa31LG7G6010
Aa31LG9G10360	Aa31LG4G7200	Aa31LG7G6230
Aa31LG9G10380	Aa31LG4G7260	Aa31LG7G6340
Aa31LG9G10400	Aa31LG4G7430	Aa31LG7G6400
Aa31LG9G10540	Aa31LG4G7460	Aa31LG7G6460
Aa31LG9G1080	Aa31LG4G7580	Aa31LG7G6520
Aa31LG9G10940	Aa31LG4G7590	Aa31LG7G6610
Aa31LG9G1110	Aa31LG4G7600	Aa31LG7G670
Aa31LG9G11200	Aa31LG4G7620	Aa31LG7G700
Aa31LG9G11210	Aa31LG4G7730	Aa31LG7G7030
Aa31LG9G1140	Aa31LG4G7790	Aa31LG7G7060
Aa31LG9G11420	Aa31LG4G7810	Aa31LG7G7100
Aa31LG9G11440	Aa31LG4G8030	Aa31LG7G7450
Aa31LG9G11480	Aa31LG4G8080	Aa31LG7G7600
Aa31LG9G11550	Aa31LG4G8130	Aa31LG7G770
Aa31LG9G11580	Aa31LG4G8190	Aa31LG7G7720
Aa31LG9G11630	Aa31LG4G8390	Aa31LG7G7800
Aa31LG9G11790	Aa31LG4G8450	Aa31LG7G80
Aa31LG9G12220	Aa31LG4G8460	Aa31LG7G8040
Aa31LG9G1240	Aa31LG4G8470	Aa31LG7G8300
Aa31LG9G12670	Aa31LG4G8480	Aa31LG7G8340
Aa31LG9G12880	Aa31LG4G8490	Aa31LG7G8610
Aa31LG9G13170	Aa31LG4G8500	Aa31LG7G880
Aa31LG9G13230	Aa31LG4G8510	Aa31LG7G8800
Aa31LG9G13250	Aa31LG4G8520	Aa31LG7G8830
Aa31LG9G13310	Aa31LG4G8530	Aa31LG7G8840
Aa31LG9G13380	Aa31LG4G8540	Aa31LG7G8860
Aa31LG9G1340	Aa31LG4G8640	Aa31LG7G890
Aa31LG9G13530	Aa31LG4G8740	Aa31LG7G8920
Aa31LG9G13560	Aa31LG4G8950	Aa31LG7G9340
Aa31LG9G13620	Aa31LG4G90	Aa31LG7G9360
Aa31LG9G13740	Aa31LG4G9060	Aa31LG7G9560
Aa31LG9G13800	Aa31LG4G920	Aa31LG7G970
Aa31LG9G13820	Aa31LG4G9230	Aa31LG7G9790
Aa31LG9G13840	Aa31LG4G930	Aa31LG7G9820
Aa31LG9G13850	Aa31LG4G9310	Aa31LG7G9920
Aa31LG9G13860	Aa31LG4G9380	Aa31LG7G9990
Aa31LG9G14000	Aa31LG4G9420	Aa31LG8G10040
Aa31LG9G14050	Aa31LG4G9620	Aa31LG8G10060
Aa31LG9G14070	Aa31LG4G9660	Aa31LG8G10560
Aa31LG9G14290	Aa31LG4G9760	Aa31LG8G10630
Aa31LG9G14390	Aa31LG5G10210	Aa31LG8G10720
Aa31LG9G14470	Aa31LG5G10400	Aa31LG8G10760
Aa31LG9G1480	Aa31LG5G10440	Aa31LG8G11020
Aa31LG9G14980	Aa31LG5G10590	Aa31LG8G1120
Aa31LG9G15090	Aa31LG5G10700	Aa31LG8G11460
Aa31LG9G15130	Aa31LG5G10990	Aa31LG8G11830
Aa31LG9G15290	Aa31LG5G11030	Aa31LG8G12020
Aa31LG9G1550	Aa31LG5G11160	Aa31LG8G12420
Aa31LG9G1590	Aa31LG5G11270	Aa31LG8G12620
Aa31LG9G1610	Aa31LG5G11280	Aa31LG8G12650
Aa31LG9G16380	Aa31LG5G11290	Aa31LG8G12670
Aa31LG9G1640	Aa31LG5G11330	Aa31LG8G12740
Aa31LG9G1650	Aa31LG5G11500	Aa31LG8G12770
Aa31LG9G16570	Aa31LG5G11760	Aa31LG8G12890
Aa31LG9G1670	Aa31LG5G11770	Aa31LG8G12900
Aa31LG9G16740	Aa31LG5G11790	Aa31LG8G13040
Aa31LG9G16800	Aa31LG5G1190	Aa31LG8G13060
Aa31LG9G16860	Aa31LG5G11910	Aa31LG8G13070
Aa31LG9G16930	Aa31LG5G11920	Aa31LG8G13730
Aa31LG9G16970	Aa31LG5G11950	Aa31LG8G1390
Aa31LG9G17180	Aa31LG5G12060	Aa31LG8G14090
Aa31LG9G17560	Aa31LG5G12100	Aa31LG8G1410
Aa31LG9G17840	Aa31LG5G12110	Aa31LG8G14110
Aa31LG9G18060	Aa31LG5G12410	Aa31LG8G14480
Aa31LG9G18090	Aa31LG5G12420	Aa31LG8G14740
Aa31LG9G20	Aa31LG5G12800	Aa31LG8G14800
Aa31LG9G2160	Aa31LG5G13000	Aa31LG8G14810
Aa31LG9G2210	Aa31LG5G13060	Aa31LG8G14960
Aa31LG9G2280	Aa31LG5G13130	Aa31LG8G15000
Aa31LG9G2310	Aa31LG5G13430	Aa31LG8G15130
Aa31LG9G2490	Aa31LG5G1360	Aa31LG8G15380
Aa31LG9G2730	Aa31LG5G13710	Aa31LG8G15410
Aa31LG9G280	Aa31LG5G13810	Aa31LG8G15440
Aa31LG9G2850	Aa31LG5G13840	Aa31LG8G15460
Aa31LG9G2910	Aa31LG5G13850	Aa31LG8G15520
Aa31LG9G2930	Aa31LG5G13860	Aa31LG8G1570
Aa31LG9G2950	Aa31LG5G13880	Aa31LG8G15880
Aa31LG9G2970	Aa31LG5G13990	Aa31LG8G15980
Aa31LG9G3190	Aa31LG5G14060	Aa31LG8G16080
Aa31LG9G3290	Aa31LG5G14080	Aa31LG8G16110
Aa31LG9G3370	Aa31LG5G14170	Aa31LG8G16220
Aa31LG9G3440	Aa31LG5G14190	Aa31LG8G16340
Aa31LG9G3550	Aa31LG5G14350	Aa31LG8G16410
Aa31LG9G3770	Aa31LG5G14390	Aa31LG8G16440
Aa31LG9G3780	Aa31LG5G14480	Aa31LG8G16510
Aa31LG9G3790	Aa31LG5G14640	Aa31LG8G16520
Aa31LG9G3840	Aa31LG5G14660	Aa31LG8G16590
Aa31LG9G4130	Aa31LG5G1480	Aa31LG8G17050
Aa31LG9G4160	Aa31LG5G1500	Aa31LG8G17140
Aa31LG9G4170	Aa31LG5G15230	Aa31LG8G17580
Aa31LG9G4340	Aa31LG5G15460	Aa31LG8G17610
Aa31LG9G4460	Aa31LG5G15700	Aa31LG8G17670
Aa31LG9G4470	Aa31LG5G15710	Aa31LG8G17700
Aa31LG9G470	Aa31LG5G15720	Aa31LG8G1850
Aa31LG9G5060	Aa31LG5G1580	Aa31LG8G1880
Aa31LG9G5430	Aa31LG5G1590	Aa31LG8G1910
Aa31LG9G5480	Aa31LG5G16010	Aa31LG8G2280
Aa31LG9G5590	Aa31LG5G16060	Aa31LG8G2340
Aa31LG9G560	Aa31LG5G1610	Aa31LG8G240
Aa31LG9G570	Aa31LG5G16300	Aa31LG8G2550
Aa31LG9G6040	Aa31LG5G16310	Aa31LG8G2650
Aa31LG9G6080	Aa31LG5G16320	Aa31LG8G2700
Aa31LG9G6140	Aa31LG5G16380	Aa31LG8G280
Aa31LG9G6530	Aa31LG5G1640	Aa31LG8G2820
Aa31LG9G6620	Aa31LG5G16400	Aa31LG8G2890
Aa31LG9G6780	Aa31LG5G16470	Aa31LG8G2910
Aa31LG9G6790	Aa31LG5G16480	Aa31LG8G3130
Aa31LG9G6920	Aa31LG5G1650	Aa31LG8G340
Aa31LG9G7100	Aa31LG5G16580	Aa31LG8G3800
Aa31LG9G7450	Aa31LG5G1660	Aa31LG8G3850
Aa31LG9G7600	Aa31LG5G1670	Aa31LG8G3860
Aa31LG9G7990	Aa31LG5G16880	Aa31LG8G400
Aa31LG9G8160	Aa31LG5G16910	Aa31LG8G4000
Aa31LG9G8190	Aa31LG5G16990	Aa31LG8G4040
Aa31LG9G8330	Aa31LG5G17020	Aa31LG8G4180
Aa31LG9G8420	Aa31LG5G17130	Aa31LG8G4250
Aa31LG9G8540	Aa31LG5G17140	Aa31LG8G4270
Aa31LG9G8870	Aa31LG5G17210	Aa31LG8G4280
Aa31LG9G8900	Aa31LG5G17300	Aa31LG8G4460
Aa31LG9G8910	Aa31LG5G17530	Aa31LG8G4520
Aa31LG9G8920	Aa31LG5G17560	Aa31LG8G4530
Aa31LG9G8930	Aa31LG5G17640	Aa31LG8G4750
Aa31LG9G8940	Aa31LG5G17760	Aa31LG8G4780
Aa31LG9G8950	Aa31LG5G17800	Aa31LG8G5100
Aa31LG9G900	Aa31LG5G17850	Aa31LG8G5220
Aa31LG9G9070	Aa31LG5G17960	Aa31LG8G5270
Aa31LG9G9090	Aa31LG5G17970	Aa31LG8G5410
Aa31LG9G930	Aa31LG5G18020	Aa31LG8G560
Aa31LG9G9590	Aa31LG5G18030	Aa31LG8G5920
Aa31LG9G9610	Aa31LG5G18080	Aa31LG8G5950
Aa31LG9G9630	Aa31LG5G18240	Aa31LG8G6090
Aa31LG9G9780	Aa31LG5G18490	Aa31LG8G6450
Aa31LG9G9830	Aa31LG5G18540	Aa31LG8G660
Aa31LG9G9920	Aa31LG5G18610	Aa31LG8G6730
Aa31sc104G30	Aa31LG5G1870	Aa31LG8G6830
Aa31sc1089G10	Aa31LG5G18770	Aa31LG8G6970
Aa31sc110G20	Aa31LG5G18990	Aa31LG8G7060
Aa31sc1125G10	Aa31LG5G19060	Aa31LG8G7210
Aa31sc115G10	Aa31LG5G19080	Aa31LG8G730
Aa31sc115G70	Aa31LG5G19090	Aa31LG8G7300
Aa31sc124G50	Aa31LG5G19100	Aa31LG8G7310
Aa31sc124G60	Aa31LG5G19110	Aa31LG8G7330
Aa31sc125G20	Aa31LG5G19320	Aa31LG8G7340
Aa31sc129G110	Aa31LG5G19550	Aa31LG8G7350
Aa31sc129G30	Aa31LG5G19670	Aa31LG8G7620
Aa31sc130G70	Aa31LG5G19690	Aa31LG8G7790
Aa31sc131G50	Aa31LG5G1970	Aa31LG8G7860
Aa31sc131G60	Aa31LG5G20050	Aa31LG8G7890
Aa31sc1332G10	Aa31LG5G20140	Aa31LG8G7910
Aa31sc133G100	Aa31LG5G20150	Aa31LG8G8020
Aa31sc134G10	Aa31LG5G20210	Aa31LG8G8030
Aa31sc136G100	Aa31LG5G20230	Aa31LG8G8120
Aa31sc136G90	Aa31LG5G20260	Aa31LG8G8180
Aa31sc137G50	Aa31LG5G20270	Aa31LG8G8270
Aa31sc139G20	Aa31LG5G20490	Aa31LG8G8280
Aa31sc139G70	Aa31LG5G20510	Aa31LG8G8320
Aa31sc13G100	Aa31LG5G20520	Aa31LG8G8520
Aa31sc13G110	Aa31LG5G20560	Aa31LG8G8530
Aa31sc13G50	Aa31LG5G20610	Aa31LG8G8610
Aa31sc140G20	Aa31LG5G20620	Aa31LG8G8620
Aa31sc1418G30	Aa31LG5G20640	Aa31LG8G8770
Aa31sc141G10	Aa31LG5G20700	Aa31LG8G8840
Aa31sc1432G10	Aa31LG5G21060	Aa31LG8G8860
Aa31sc143G10	Aa31LG5G21080	Aa31LG8G9000
Aa31sc14G60	Aa31LG5G2110	Aa31LG8G9460
Aa31sc150G20	Aa31LG5G21430	Aa31LG8G9470
Aa31sc15G10	Aa31LG5G21480	Aa31LG8G9530
Aa31sc15G180	Aa31LG5G21490	Aa31LG8G9560
Aa31sc170G10	Aa31LG5G21540	Aa31LG8G9570
Aa31sc172G40	Aa31LG5G21580	Aa31LG8G9830
Aa31sc1782G20	Aa31LG5G21640	Aa31LG8G9980
Aa31sc178G30	Aa31LG5G2170	Aa31LG8G9990
Aa31sc1796G10	Aa31LG5G21790	Aa31LG9G10
Aa31sc17G130	Aa31LG5G21820	Aa31LG9G10100
Aa31sc17G140	Aa31LG5G21900	Aa31LG9G10110
Aa31sc17G190	Aa31LG5G22010	Aa31LG9G10130
Aa31sc17G30	Aa31LG5G22050	Aa31LG9G1020
Aa31sc17G60	Aa31LG5G22250	Aa31LG9G10290
Aa31sc1825G10	Aa31LG5G22390	Aa31LG9G10310
Aa31sc1834G20	Aa31LG5G22460	Aa31LG9G10340
Aa31sc1841G10	Aa31LG5G22470	Aa31LG9G10360
Aa31sc185G30	Aa31LG5G22480	Aa31LG9G10380
Aa31sc185G60	Aa31LG5G22490	Aa31LG9G10400
Aa31sc185G80	Aa31LG5G22520	Aa31LG9G10540
Aa31sc1887G20	Aa31LG5G22650	Aa31LG9G1060
Aa31sc18G70	Aa31LG5G22660	Aa31LG9G10680
Aa31sc194G40	Aa31LG5G22670	Aa31LG9G1070
Aa31sc1964G10	Aa31LG5G22770	Aa31LG9G1080
Aa31sc1996G10	Aa31LG5G22920	Aa31LG9G10940
Aa31sc1998G10	Aa31LG5G23280	Aa31LG9G1100
Aa31sc19G60	Aa31LG5G23580	Aa31LG9G1110
Aa31sc19G80	Aa31LG5G23750	Aa31LG9G11200
Aa31sc200G80	Aa31LG5G23950	Aa31LG9G11210
Aa31sc201G20	Aa31LG5G24100	Aa31LG9G1140
Aa31sc202G20	Aa31LG5G2460	Aa31LG9G11420
Aa31sc2087G10	Aa31LG5G30	Aa31LG9G11440
Aa31sc20G60	Aa31LG5G310	Aa31LG9G11480
Aa31sc20G70	Aa31LG5G3120	Aa31LG9G11550
Aa31sc20G90	Aa31LG5G3270	Aa31LG9G11580
Aa31sc2117G10	Aa31LG5G3470	Aa31LG9G11630
Aa31sc2121G10	Aa31LG5G3630	Aa31LG9G11650
Aa31sc215G30	Aa31LG5G3660	Aa31LG9G11790
Aa31sc218G30	Aa31LG5G3730	Aa31LG9G12100
Aa31sc2197G10	Aa31LG5G3740	Aa31LG9G12210
Aa31sc219G20	Aa31LG5G3750	Aa31LG9G12220
Aa31sc21G40	Aa31LG5G3760	Aa31LG9G1240
Aa31sc21G70	Aa31LG5G380	Aa31LG9G12670
Aa31sc238G10	Aa31LG5G3850	Aa31LG9G12880
Aa31sc23G10	Aa31LG5G3890	Aa31LG9G13170
Aa31sc23G120	Aa31LG5G3960	Aa31LG9G13230
Aa31sc23G140	Aa31LG5G3980	Aa31LG9G13250
Aa31sc23G160	Aa31LG5G4180	Aa31LG9G13310
Aa31sc2475G10	Aa31LG5G4220	Aa31LG9G13380
Aa31sc24G160	Aa31LG5G4230	Aa31LG9G1340
Aa31sc24G200	Aa31LG5G4530	Aa31LG9G13530
Aa31sc250G80	Aa31LG5G4540	Aa31LG9G13560
Aa31sc251G40	Aa31LG5G4570	Aa31LG9G13620
Aa31sc251G60	Aa31LG5G460	Aa31LG9G13740
Aa31sc2523G10	Aa31LG5G470	Aa31LG9G13800
Aa31sc2561G10	Aa31LG5G4710	Aa31LG9G13820
Aa31sc258G10	Aa31LG5G4880	Aa31LG9G13840
Aa31sc263G30	Aa31LG5G4890	Aa31LG9G13850
Aa31sc265G40	Aa31LG5G5010	Aa31LG9G13860
Aa31sc269G40	Aa31LG5G5020	Aa31LG9G1390
Aa31sc2712G10	Aa31LG5G5050	Aa31LG9G14000
Aa31sc277G10	Aa31LG5G530	Aa31LG9G14050
Aa31sc27G40	Aa31LG5G5300	Aa31LG9G14070
Aa31sc2856G10	Aa31LG5G550	Aa31LG9G14210
Aa31sc2867G10	Aa31LG5G5590	Aa31LG9G14290
Aa31sc29G70	Aa31LG5G5640	Aa31LG9G14390
Aa31sc314G30	Aa31LG5G5650	Aa31LG9G14470
Aa31sc320G20	Aa31LG5G5970	Aa31LG9G1480
Aa31sc322G20	Aa31LG5G6050	Aa31LG9G14980
Aa31sc323G20	Aa31LG5G6120	Aa31LG9G15090
Aa31sc329G20	Aa31LG5G6170	Aa31LG9G15130
Aa31sc32G50	Aa31LG5G620	Aa31LG9G15290
Aa31sc32G70	Aa31LG5G6500	Aa31LG9G15400
Aa31sc333G20	Aa31LG5G6510	Aa31LG9G15490
Aa31sc338G30	Aa31LG5G6520	Aa31LG9G1550
Aa31sc34G90	Aa31LG5G6530	Aa31LG9G1590
Aa31sc350G30	Aa31LG5G6560	Aa31LG9G1610
Aa31sc369G40	Aa31LG5G6570	Aa31LG9G16380
Aa31sc377G10	Aa31LG5G6580	Aa31LG9G1640
Aa31sc37G60	Aa31LG5G680	Aa31LG9G1650
Aa31sc402G10	Aa31LG5G70	Aa31LG9G16510
Aa31sc409G10	Aa31LG5G700	Aa31LG9G16570
Aa31sc40G10	Aa31LG5G7140	Aa31LG9G16640
Aa31sc411G30	Aa31LG5G7220	Aa31LG9G1670
Aa31sc412G20	Aa31LG5G7230	Aa31LG9G16740
Aa31sc424G30	Aa31LG5G7240	Aa31LG9G16800
Aa31sc427G40	Aa31LG5G7260	Aa31LG9G16860
Aa31sc437G10	Aa31LG5G7270	Aa31LG9G16930
Aa31sc449G40	Aa31LG5G7280	Aa31LG9G16970
Aa31sc456G20	Aa31LG5G7290	Aa31LG9G17120
Aa31sc472G30	Aa31LG5G7360	Aa31LG9G17180
Aa31sc47G20	Aa31LG5G7410	Aa31LG9G17530
Aa31sc47G80	Aa31LG5G7670	Aa31LG9G17560
Aa31sc48G20	Aa31LG5G7750	Aa31LG9G17590
Aa31sc48G40	Aa31LG5G7770	Aa31LG9G17840
Aa31sc48G90	Aa31LG5G8080	Aa31LG9G17950
Aa31sc494G20	Aa31LG5G8220	Aa31LG9G18060
Aa31sc49G10	Aa31LG5G8390	Aa31LG9G18090
Aa31sc502G20	Aa31LG5G840	Aa31LG9G20
Aa31sc504G30	Aa31LG5G8510	Aa31LG9G2160
Aa31sc50G80	Aa31LG5G8520	Aa31LG9G2210
Aa31sc516G50	Aa31LG5G8780	Aa31LG9G2280
Aa31sc523G10	Aa31LG5G8790	Aa31LG9G2310
Aa31sc527G10	Aa31LG5G9300	Aa31LG9G2320
Aa31sc52G210	Aa31LG5G9320	Aa31LG9G2490
Aa31sc52G240	Aa31LG5G940	Aa31LG9G2730
Aa31sc52G260	Aa31LG5G9540	Aa31LG9G280
Aa31sc52G90	Aa31LG5G9640	Aa31LG9G2850
Aa31sc557G10	Aa31LG5G970	Aa31LG9G2910
Aa31sc55G100	Aa31LG5G9870	Aa31LG9G2930
Aa31sc562G20	Aa31LG5G9970	Aa31LG9G2950
Aa31sc565G10	Aa31LG6G10	Aa31LG9G2970
Aa31sc565G20	Aa31LG6G1000	Aa31LG9G3190
Aa31sc56G50	Aa31LG6G10340	Aa31LG9G3290
Aa31sc588G10	Aa31LG6G10400	Aa31LG9G3370
Aa31sc588G20	Aa31LG6G10480	Aa31LG9G3440
Aa31sc58G70	Aa31LG6G1060	Aa31LG9G3550
Aa31sc593G10	Aa31LG6G10720	Aa31LG9G3770
Aa31sc60G140	Aa31LG6G10760	Aa31LG9G3780
Aa31sc60G70	Aa31LG6G10770	Aa31LG9G3790
Aa31sc63G10	Aa31LG6G10780	Aa31LG9G3820
Aa31sc64G10	Aa31LG6G10790	Aa31LG9G3840
Aa31sc678G10	Aa31LG6G10830	Aa31LG9G4130
Aa31sc689G20	Aa31LG6G10870	Aa31LG9G4160
Aa31sc703G10	Aa31LG6G11030	Aa31LG9G4170
Aa31sc70G30	Aa31LG6G11090	Aa31LG9G4340
Aa31sc70G90	Aa31LG6G11160	Aa31LG9G4460
Aa31sc715G30	Aa31LG6G11260	Aa31LG9G4470
Aa31sc730G30	Aa31LG6G11390	Aa31LG9G470
Aa31sc733G20	Aa31LG6G11480	Aa31LG9G5060
Aa31sc739G10	Aa31LG6G11500	Aa31LG9G5430
Aa31sc74G40	Aa31LG6G11600	Aa31LG9G5480
Aa31sc762G20	Aa31LG6G11710	Aa31LG9G5590
Aa31sc78G60	Aa31LG6G1200	Aa31LG9G560
Aa31sc79G100	Aa31LG6G12060	Aa31LG9G570
Aa31sc80G20	Aa31LG6G12090	Aa31LG9G6040
Aa31sc85G160	Aa31LG6G12100	Aa31LG9G6080
Aa31sc88G90	Aa31LG6G12110	Aa31LG9G6140
Aa31sc89G140	Aa31LG6G12160	Aa31LG9G6530
Aa31sc90G20	Aa31LG6G12170	Aa31LG9G6620
Aa31sc924G30	Aa31LG6G12180	Aa31LG9G6780
Aa31sc93G50	Aa31LG6G12200	Aa31LG9G6790
Aa31sc941G10	Aa31LG6G12300	Aa31LG9G6920
Aa31sc992G10	Aa31LG6G12330	Aa31LG9G6960
Aa31sc99G10	Aa31LG6G12340	Aa31LG9G7100
Aa31sc99G130	Aa31LG6G12350	Aa31LG9G7450
Aa31sc99G30	Aa31LG6G12360	Aa31LG9G7600
Aa31csc1382G10	Aa31LG6G12370	Aa31LG9G7990
Aa31csc239G20	Aa31LG6G12440	Aa31LG9G8160
Aa31csc239G30	Aa31LG6G12490	Aa31LG9G8190
Aa31csc549G20	Aa31LG6G12530	Aa31LG9G8330
Aa31LG10G11310	Aa31LG6G12570	Aa31LG9G8420
Aa31LG10G11890	Aa31LG6G12640	Aa31LG9G8540
Aa31LG10G11930	Aa31LG6G12700	Aa31LG9G8870
Aa31LG10G11940	Aa31LG6G12830	Aa31LG9G8900
Aa31LG10G11950	Aa31LG6G13180	Aa31LG9G8910
Aa31LG10G12260	Aa31LG6G14010	Aa31LG9G8920
Aa31LG10G12460	Aa31LG6G14050	Aa31LG9G8930
Aa31LG10G12480	Aa31LG6G14060	Aa31LG9G8940
Aa31LG10G13080	Aa31LG6G14070	Aa31LG9G8950
Aa31LG10G13090	Aa31LG6G14100	Aa31LG9G8960
Aa31LG10G13430	Aa31LG6G14180	Aa31LG9G900
Aa31LG10G13440	Aa31LG6G14190	Aa31LG9G9070
Aa31LG10G14280	Aa31LG6G14200	Aa31LG9G9090
Aa31LG10G14290	Aa31LG6G14670	Aa31LG9G930
Aa31LG10G14560	Aa31LG6G14890	Aa31LG9G9590
Aa31LG10G14570	Aa31LG6G14900	Aa31LG9G9610
Aa31LG10G14630	Aa31LG6G14970	Aa31LG9G9630
Aa31LG10G14660	Aa31LG6G15050	Aa31LG9G9780
Aa31LG10G14670	Aa31LG6G15130	Aa31LG9G9830
Aa31LG10G14680	Aa31LG6G15150	Aa31LG9G9920
Aa31LG10G14690	Aa31LG6G15260	Aa31sc104G30
Aa31LG10G14700	Aa31LG6G15270	Aa31sc1089G10
Aa31LG10G14710	Aa31LG6G15390	Aa31sc110G20
Aa31LG10G14730	Aa31LG6G15410	Aa31sc1125G10
Aa31LG10G1600	Aa31LG6G15420	Aa31sc115G10
Aa31LG10G16600	Aa31LG6G15640	Aa31sc115G70
Aa31LG10G16620	Aa31LG6G15820	Aa31sc124G50
Aa31LG10G16630	Aa31LG6G15850	Aa31sc124G60
Aa31LG10G16770	Aa31LG6G15900	Aa31sc125G20
Aa31LG10G16780	Aa31LG6G160	Aa31sc129G110
Aa31LG10G1730	Aa31LG6G16000	Aa31sc129G30
Aa31LG10G250	Aa31LG6G16290	Aa31sc130G70
Aa31LG10G260	Aa31LG6G16510	Aa31sc131G50
Aa31LG10G2770	Aa31LG6G16540	Aa31sc131G60
Aa31LG10G2790	Aa31LG6G16590	Aa31sc1332G10
Aa31LG10G2800	Aa31LG6G16660	Aa31sc133G100
Aa31LG10G2810	Aa31LG6G16700	Aa31sc134G10
Aa31LG10G2820	Aa31LG6G16860	Aa31sc136G100
Aa31LG10G2830	Aa31LG6G16870	Aa31sc136G90
Aa31LG10G2890	Aa31LG6G16950	Aa31sc137G50
Aa31LG10G2900	Aa31LG6G1740	Aa31sc139G20
Aa31LG10G2910	Aa31LG6G1850	Aa31sc139G70
Aa31LG10G2950	Aa31LG6G1950	Aa31sc13G100
Aa31LG10G2960	Aa31LG6G2010	Aa31sc13G110
Aa31LG10G2970	Aa31LG6G2090	Aa31sc13G50
Aa31LG10G2980	Aa31LG6G2160	Aa31sc140G20
Aa31LG10G2990	Aa31LG6G2170	Aa31sc1418G30
Aa31LG10G3000	Aa31LG6G2180	Aa31sc141G10
Aa31LG10G3010	Aa31LG6G220	Aa31sc1432G10
Aa31LG10G3090	Aa31LG6G2270	Aa31sc143G10
Aa31LG10G4370	Aa31LG6G2280	Aa31sc145G40
Aa31LG10G4380	Aa31LG6G2290	Aa31sc14G60
Aa31LG10G4390	Aa31LG6G2380	Aa31sc150G20
Aa31LG10G4940	Aa31LG6G2430	Aa31sc15G10
Aa31LG10G4950	Aa31LG6G2470	Aa31sc15G180
Aa31LG10G5170	Aa31LG6G2550	Aa31sc16G170
Aa31LG10G6270	Aa31LG6G2590	Aa31sc170G10
Aa31LG10G6360	Aa31LG6G260	Aa31sc172G40
Aa31LG10G6370	Aa31LG6G2620	Aa31sc1782G20
Aa31LG10G6380	Aa31LG6G2640	Aa31sc178G30
Aa31LG10G6520	Aa31LG6G2690	Aa31sc1796G10
Aa31LG10G6530	Aa31LG6G2740	Aa31sc17G130
Aa31LG10G6550	Aa31LG6G2770	Aa31sc17G140
Aa31LG10G6560	Aa31LG6G2940	Aa31sc17G150
Aa31LG10G7050	Aa31LG6G3050	Aa31sc17G190
Aa31LG10G7060	Aa31LG6G3120	Aa31sc17G30
Aa31LG10G7070	Aa31LG6G3230	Aa31sc17G60
Aa31LG10G7090	Aa31LG6G3300	Aa31sc1825G10
Aa31LG10G7100	Aa31LG6G3390	Aa31sc1834G20
Aa31LG10G760	Aa31LG6G3610	Aa31sc1841G10
Aa31LG10G7830	Aa31LG6G3700	Aa31sc184G10
Aa31LG10G7930	Aa31LG6G3810	Aa31sc185G30
Aa31LG10G7940	Aa31LG6G3860	Aa31sc185G60
Aa31LG10G7950	Aa31LG6G3940	Aa31sc185G80
Aa31LG10G7960	Aa31LG6G3970	Aa31sc1887G20
Aa31LG10G7970	Aa31LG6G3980	Aa31sc18G40
Aa31LG10G7980	Aa31LG6G3990	Aa31sc18G70
Aa31LG10G7990	Aa31LG6G4050	Aa31sc194G40
Aa31LG10G8000	Aa31LG6G4080	Aa31sc1964G10
Aa31LG10G9150	Aa31LG6G4100	Aa31sc1996G10
Aa31LG10G9160	Aa31LG6G4110	Aa31sc1998G10
Aa31LG10G9390	Aa31LG6G4120	Aa31sc19G60
Aa31LG10G9410	Aa31LG6G4130	Aa31sc19G80
Aa31LG10G9420	Aa31LG6G4140	Aa31sc200G80
Aa31LG10G9430	Aa31LG6G4150	Aa31sc201G20
Aa31LG10G9460	Aa31LG6G4160	Aa31sc202G20
Aa31LG11G10190	Aa31LG6G4170	Aa31sc2087G10
Aa31LG11G10200	Aa31LG6G4180	Aa31sc208G40
Aa31LG11G10210	Aa31LG6G4210	Aa31sc20G60
Aa31LG11G10220	Aa31LG6G4230	Aa31sc20G70
Aa31LG11G10230	Aa31LG6G4240	Aa31sc20G90
Aa31LG11G10260	Aa31LG6G4250	Aa31sc2117G10
Aa31LG11G10540	Aa31LG6G4290	Aa31sc2121G10
Aa31LG11G10560	Aa31LG6G440	Aa31sc215G30
Aa31LG11G1060	Aa31LG6G4450	Aa31sc218G30
Aa31LG11G1070	Aa31LG6G4560	Aa31sc2197G10
Aa31LG11G11750	Aa31LG6G4610	Aa31sc219G20
Aa31LG11G11760	Aa31LG6G4730	Aa31sc21G40
Aa31LG11G12140	Aa31LG6G4740	Aa31sc21G70
Aa31LG11G13070	Aa31LG6G4800	Aa31sc231G30
Aa31LG11G14350	Aa31LG6G4810	Aa31sc238G10
Aa31LG11G14360	Aa31LG6G4820	Aa31sc23G10
Aa31LG11G2510	Aa31LG6G4870	Aa31sc23G120
Aa31LG11G2520	Aa31LG6G4910	Aa31sc23G140
Aa31LG11G3300	Aa31LG6G5210	Aa31sc23G160
Aa31LG11G3450	Aa31LG6G5220	Aa31sc23G230
Aa31LG11G3460	Aa31LG6G5230	Aa31sc2475G10
Aa31LG11G3500	Aa31LG6G5240	Aa31sc24G160
Aa31LG11G3630	Aa31LG6G5260	Aa31sc24G200
Aa31LG11G3670	Aa31LG6G5310	Aa31sc250G80
Aa31LG11G3680	Aa31LG6G5320	Aa31sc251G40
Aa31LG11G3750	Aa31LG6G5350	Aa31sc251G60
Aa31LG11G4160	Aa31LG6G5570	Aa31sc2523G10
Aa31LG11G4170	Aa31LG6G5590	Aa31sc2561G10
Aa31LG11G4180	Aa31LG6G5630	Aa31sc258G10
Aa31LG11G4190	Aa31LG6G5700	Aa31sc263G20
Aa31LG11G4200	Aa31LG6G5750	Aa31sc263G30
Aa31LG11G4250	Aa31LG6G5820	Aa31sc265G40
Aa31LG11G4260	Aa31LG6G5950	Aa31sc269G40
Aa31LG11G4270	Aa31LG6G6080	Aa31sc2712G10
Aa31LG11G4280	Aa31LG6G6130	Aa31sc277G10
Aa31LG11G4350	Aa31LG6G6330	Aa31sc27G40
Aa31LG11G4360	Aa31LG6G6390	Aa31sc2856G10
Aa31LG11G4370	Aa31LG6G6460	Aa31sc2867G10
Aa31LG11G450	Aa31LG6G6520	Aa31sc29G20
Aa31LG11G460	Aa31LG6G6560	Aa31sc29G30
Aa31LG11G490	Aa31LG6G6590	Aa31sc29G70
Aa31LG11G4950	Aa31LG6G660	Aa31sc314G30
Aa31LG11G500	Aa31LG6G6820	Aa31sc320G20
Aa31LG11G5140	Aa31LG6G6850	Aa31sc322G20
Aa31LG11G5150	Aa31LG6G690	Aa31sc323G20
Aa31LG11G5160	Aa31LG6G7010	Aa31sc329G20
Aa31LG11G5220	Aa31LG6G7020	Aa31sc32G50
Aa31LG11G590	Aa31LG6G7030	Aa31sc32G70
Aa31LG11G5930	Aa31LG6G7090	Aa31sc333G20
Aa31LG11G600	Aa31LG6G7220	Aa31sc338G30
Aa31LG11G6080	Aa31LG6G730	Aa31sc34G90
Aa31LG11G7150	Aa31LG6G7460	Aa31sc350G30
Aa31LG11G7160	Aa31LG6G750	Aa31sc369G40
Aa31LG11G7230	Aa31LG6G7540	Aa31sc370G10
Aa31LG11G7240	Aa31LG6G7550	Aa31sc377G10
Aa31LG11G780	Aa31LG6G7560	Aa31sc37G60
Aa31LG11G790	Aa31LG6G7900	Aa31sc402G10
Aa31LG11G8080	Aa31LG6G8010	Aa31sc409G10
Aa31LG11G8090	Aa31LG6G8020	Aa31sc40G10
Aa31LG11G9280	Aa31LG6G8050	Aa31sc411G30
Aa31LG11G9290	Aa31LG6G8060	Aa31sc412G20
Aa31LG1G10440	Aa31LG6G8070	Aa31sc424G30
Aa31LG1G10450	Aa31LG6G8080	Aa31sc427G40
Aa31LG1G12990	Aa31LG6G8190	Aa31sc437G10
Aa31LG1G18090	Aa31LG6G8200	Aa31sc43G40
Aa31LG1G18100	Aa31LG6G8270	Aa31sc449G40
Aa31LG1G18110	Aa31LG6G8320	Aa31sc456G20
Aa31LG1G18170	Aa31LG6G8330	Aa31sc472G30
Aa31LG1G18180	Aa31LG6G8370	Aa31sc47G20
Aa31LG1G18210	Aa31LG6G840	Aa31sc47G80
Aa31LG1G18220	Aa31LG6G8480	Aa31sc48G20
Aa31LG1G18690	Aa31LG6G8540	Aa31sc48G40
Aa31LG1G19270	Aa31LG6G8660	Aa31sc48G90
Aa31LG1G19280	Aa31LG6G8690	Aa31sc494G20
Aa31LG1G19450	Aa31LG6G8740	Aa31sc49G10
Aa31LG1G19460	Aa31LG6G8870	Aa31sc502G20
Aa31LG1G19470	Aa31LG6G890	Aa31sc504G30
Aa31LG1G19480	Aa31LG6G8970	Aa31sc50G80
Aa31LG1G19490	Aa31LG6G90	Aa31sc516G50
Aa31LG1G19500	Aa31LG6G900	Aa31sc523G10
Aa31LG1G19510	Aa31LG6G9050	Aa31sc527G10
Aa31LG1G19630	Aa31LG6G9070	Aa31sc52G210
Aa31LG1G210	Aa31LG6G9090	Aa31sc52G240
Aa31LG1G220	Aa31LG6G910	Aa31sc52G260
Aa31LG1G22710	Aa31LG6G9140	Aa31sc52G90
Aa31LG1G2280	Aa31LG6G9210	Aa31sc557G10
Aa31LG1G23060	Aa31LG6G9300	Aa31sc55G100
Aa31LG1G23700	Aa31LG6G9430	Aa31sc55G120
Aa31LG1G25550	Aa31LG6G9470	Aa31sc560G10
Aa31LG1G25560	Aa31LG6G9480	Aa31sc562G20
Aa31LG1G25570	Aa31LG6G9610	Aa31sc565G10
Aa31LG1G25580	Aa31LG6G9650	Aa31sc565G20
Aa31LG1G25620	Aa31LG6G9660	Aa31sc56G50
Aa31LG1G25630	Aa31LG6G9670	Aa31sc572G20
Aa31LG1G26150	Aa31LG6G9820	Aa31sc588G10
Aa31LG1G26490	Aa31LG6G9830	Aa31sc588G20
Aa31LG1G26500	Aa31LG6G990	Aa31sc58G70
Aa31LG1G26510	Aa31LG7G10030	Aa31sc593G10
Aa31LG1G26520	Aa31LG7G10110	Aa31sc60G140
Aa31LG1G26530	Aa31LG7G10360	Aa31sc60G70
Aa31LG1G26700	Aa31LG7G10410	Aa31sc63G10
Aa31LG1G27040	Aa31LG7G10540	Aa31sc64G10
Aa31LG1G27080	Aa31LG7G10550	Aa31sc678G10
Aa31LG1G27090	Aa31LG7G10560	Aa31sc689G20
Aa31LG1G28130	Aa31LG7G1100	Aa31sc703G10
Aa31LG1G29060	Aa31LG7G11010	Aa31sc70G30
Aa31LG1G29070	Aa31LG7G11100	Aa31sc70G90
Aa31LG1G29080	Aa31LG7G1130	Aa31sc715G30
Aa31LG1G2910	Aa31LG7G11320	Aa31sc730G30
Aa31LG1G2920	Aa31LG7G11370	Aa31sc733G20
Aa31LG1G3440	Aa31LG7G1170	Aa31sc739G10
Aa31LG1G3450	Aa31LG7G11790	Aa31sc74G40
Aa31LG1G3470	Aa31LG7G11870	Aa31sc762G20
Aa31LG1G3480	Aa31LG7G11970	Aa31sc78G60
Aa31LG1G3500	Aa31LG7G12150	Aa31sc79G100
Aa31LG1G3510	Aa31LG7G1250	Aa31sc80G20
Aa31LG1G3520	Aa31LG7G12540	Aa31sc829G10
Aa31LG1G3530	Aa31LG7G12550	Aa31sc85G160
Aa31LG1G4120	Aa31LG7G12610	Aa31sc88G90
Aa31LG1G4130	Aa31LG7G12690	Aa31sc89G140
Aa31LG1G4810	Aa31LG7G12880	Aa31sc90G20
Aa31LG1G4820	Aa31LG7G1290	Aa31sc924G30
Aa31LG1G4830	Aa31LG7G13060	Aa31sc93G50
Aa31LG1G5070	Aa31LG7G13090	Aa31sc941G10
Aa31LG1G5080	Aa31LG7G13130	Aa31sc992G10
Aa31LG1G5480	Aa31LG7G1320	Aa31sc99G10
Aa31LG1G5490	Aa31LG7G13220	Aa31sc99G130
Aa31LG1G560	Aa31LG7G13250	Aa31sc99G30
Aa31LG1G5610	Aa31LG7G13260
Aa31LG1G5620	Aa31LG7G13270
Aa31LG1G570	Aa31LG7G13310
Aa31LG1G5880	Aa31LG7G13360
Aa31LG1G6490	Aa31LG7G13390
Aa31LG1G660	Aa31LG7G13460
Aa31LG1G6660	Aa31LG7G13470
Aa31LG1G670	Aa31LG7G13500
Aa31LG1G7010	Aa31LG7G13580
Aa31LG1G7020	Aa31LG7G13670
Aa31LG1G7030	Aa31LG7G1370
Aa31LG1G7850	Aa31LG7G13770
Aa31LG1G7860	Aa31LG7G13940
Aa31LG1G7870	Aa31LG7G13950
Aa31LG1G7890	Aa31LG7G14000
Aa31LG1G7900	Aa31LG7G14090
Aa31LG1G830	Aa31LG7G1410
Aa31LG1G8890	Aa31LG7G14140
Aa31LG1G9230	Aa31LG7G14150
Aa31LG1G9620	Aa31LG7G14160
Aa31LG2G10640	Aa31LG7G14180
Aa31LG2G10710	Aa31LG7G1420
Aa31LG2G10720	Aa31LG7G14200
Aa31LG2G1170	Aa31LG7G14280
Aa31LG2G1180	Aa31LG7G1430
Aa31LG2G12040	Aa31LG7G14420
Aa31LG2G12050	Aa31LG7G14430
Aa31LG2G12060	Aa31LG7G14440
Aa31LG2G12070	Aa31LG7G14540
Aa31LG2G12570	Aa31LG7G14580
Aa31LG2G12580	Aa31LG7G1470
Aa31LG2G12590	Aa31LG7G14750
Aa31LG2G12600	Aa31LG7G14780
Aa31LG2G12610	Aa31LG7G1480
Aa31LG2G12730	Aa31LG7G14830
Aa31LG2G12740	Aa31LG7G14850
Aa31LG2G12910	Aa31LG7G15010
Aa31LG2G13920	Aa31LG7G15070
Aa31LG2G13930	Aa31LG7G15120
Aa31LG2G13940	Aa31LG7G15130
Aa31LG2G13950	Aa31LG7G15170
Aa31LG2G14190	Aa31LG7G15190
Aa31LG2G14200	Aa31LG7G15210
Aa31LG2G14260	Aa31LG7G15220
Aa31LG2G14270	Aa31LG7G15250
Aa31LG2G14280	Aa31LG7G15260
Aa31LG2G15040	Aa31LG7G15320
Aa31LG2G15600	Aa31LG7G15330
Aa31LG2G15610	Aa31LG7G15520
Aa31LG2G16040	Aa31LG7G15530
Aa31LG2G16050	Aa31LG7G15670
Aa31LG2G16170	Aa31LG7G15750
Aa31LG2G16180	Aa31LG7G15760
Aa31LG2G16190	Aa31LG7G1720
[truncated: 3,607 more rows]

## Sheet: OrthoFinder specific
Ae.arabicum_v3.1_proteins_noTE	TAIR10	SwissProt	NCBI	InterPro
Aa31LG10G10840	F-box and associated interaction domains-containing protein			F-box associated domain, type 3;F-box domain
Aa31LG10G8150	F-box and associated interaction domains-containing protein	Putative F-box protein At1g33020	putative F-box protein At1g30925 [Arabidopsis lyrata subsp. lyrata]	F-box associated domain, type 3;F-box domain
Aa31LG11G6130	F-box and associated interaction domains-containing protein	Putative F-box protein At1g33020	LOW QUALITY PROTEIN: putative F-box protein At1g33020 [Arabidopsis lyrata s...	F-box associated domain, type 3;F-box domain
Aa31LG11G6190	F-box associated ubiquitination effector family protein	Putative F-box protein At1g33020	putative F-box protein At1g30925 [Arabidopsis lyrata subsp. lyrata]	F-box associated domain, type 3;F-box domain
Aa31LG11G6200	F-box family protein	Putative F-box protein At1g33020	hypothetical protein EUTSA_v10009427mg [Eutrema salsugineum]	F-box associated domain, type 3;F-box domain
Aa31LG11G6230	F-box family protein	Putative F-box protein At1g30930	mitogen-activated protein kinase 4-like [Cajanus cajan]	F-box associated domain, type 3;F-box domain;Protein kinase domain
Aa31LG11G6240	phospholipase Cs	Putative F-box protein At1g33020	LOW QUALITY PROTEIN: putative F-box protein At1g30930 [Arabidopsis lyrata s...	F-box associated domain, type 3;F-box domain
Aa31LG11G6250	F-box and associated interaction domains-containing protein	Putative F-box protein At1g33020	putative F-box protein At1g33020 [Arabidopsis lyrata subsp. lyrata]	F-box associated domain, type 3;F-box domain
Aa31LG11G6260	F-box and associated interaction domains-containing protein	Putative F-box protein At1g33020	LOW QUALITY PROTEIN: putative F-box protein At1g33020 [Arabidopsis lyrata s...	F-box associated domain, type 3;F-box domain
Aa31LG11G6290	F-box and associated interaction domains-containing protein	Putative F-box protein At1g33020	hypothetical protein AXX17_AT1G33730 [Arabidopsis thaliana]	F-box associated domain, type 3;F-box domain
Aa31LG11G6320	F-box and associated interaction domains-containing protein	Putative F-box protein At1g33020	putative F-box protein At1g33020 [Arabidopsis lyrata subsp. lyrata]	F-box associated domain, type 3;F-box domain
Aa31LG11G6350	F-box and associated interaction domains-containing protein	Putative F-box protein At1g33020	putative F-box protein At5g42430 [Arabidopsis lyrata subsp. lyrata]	F-box associated domain, type 3;F-box domain
Aa31LG11G8560
Aa31LG11G9030	F-box and associated interaction domains-containing protein			F-box associated domain, type 3;F-box domain
Aa31LG11G9310	F-box and associated interaction domains-containing protein	Putative F-box protein At1g33020		F-box associated domain, type 3;F-box domain
Aa31LG1G19670	F-box and associated interaction domains-containing protein	F-box protein At3g57590	putative F-box protein At1g30925 [Arabidopsis lyrata subsp. lyrata]	F-box associated domain, type 3;F-box domain;RNA polymerase archaeal subunit P/eukaryotic subunit RPABC4
Aa31LG1G23380	F-box family protein			F-box domain
Aa31LG1G6280				F-box associated domain, type 3
Aa31LG1G6290	F-box and associated interaction domains-containing protein	F-box protein At3g57580	F-box protein At3g57580 [Arabidopsis lyrata subsp. lyrata]	F-box associated domain, type 3;F-box domain
Aa31LG1G6300	F-box associated ubiquitination effector family protein	F-box protein At3g57590	LOW QUALITY PROTEIN: putative F-box protein At1g33020 [Arabidopsis lyrata s...	F-box associated domain, type 3;F-box domain
Aa31LG1G6310	F-box family protein	Putative F-box protein At1g33020	LOW QUALITY PROTEIN: putative F-box protein At1g33020 [Arabidopsis lyrata s...	F-box associated domain, type 3;F-box domain
Aa31LG1G6340	F-box and associated interaction domains-containing protein	Putative F-box protein At1g33020	putative F-box protein At1g30925 [Arabidopsis lyrata subsp. lyrata]	F-box associated domain, type 3;F-box domain
Aa31LG1G8150	F-box family protein			F-box domain
Aa31LG2G16680	F-box and associated interaction domains-containing protein	F-box protein At3g57590	hypothetical protein AXX17_AT1G33730 [Arabidopsis thaliana]	F-box associated domain, type 3;F-box domain
Aa31LG3G13420	F-box and associated interaction domains-containing protein	Putative F-box protein At1g33020	LOW QUALITY PROTEIN: putative F-box protein At1g33020 [Arabidopsis lyrata s...	F-box associated domain, type 3;F-box domain
Aa31LG4G10940	F-box and associated interaction domains-containing protein	Putative F-box protein At5g42430	putative F-box protein At1g30925 [Arabidopsis lyrata subsp. lyrata]	F-box associated domain, type 3;F-box domain
Aa31LG4G2970	F-box and associated interaction domains-containing protein	Putative F-box protein At1g33020	hypothetical protein AALP_AA6G076700 [Arabis alpina]	F-box associated domain, type 3;F-box domain
Aa31LG4G2980	F-box and associated interaction domains-containing protein	Putative F-box protein At1g33020	hypothetical protein AALP_AA6G076700 [Arabis alpina]	F-box associated domain, type 3;F-box domain
Aa31LG4G4140	F-box and associated interaction domains-containing protein	Putative F-box protein At1g33020	hypothetical protein EUTSA_v10012093mg [Eutrema salsugineum]	F-box associated domain, type 3;F-box domain
Aa31LG4G6600	F-box and associated interaction domains-containing protein	Putative F-box protein At1g33020		F-box associated domain, type 3;F-box domain
Aa31LG5G23830	F-box and associated interaction domains-containing protein			F-box associated domain, type 3
Aa31LG5G23850	F-box family protein			F-box domain
Aa31LG5G23860	F-box and associated interaction domains-containing protein	Putative F-box protein At1g33020	LOW QUALITY PROTEIN: putative F-box protein At1g30930 [Arabidopsis lyrata s...	F-box associated domain, type 3;F-box domain
Aa31LG6G10430	F-box family protein	F-box protein DOR (Protein DROUGHT TOLERANCE REPRESSOR)	putative F-box protein At1g30930 [Arabidopsis lyrata subsp. lyrata]	F-box associated domain, type 3;F-box domain
Aa31LG6G10440	F-box family protein			F-box domain
Aa31LG6G10450				F-box associated domain, type 3;F-box domain
Aa31LG6G10460
Aa31LG6G10470	F-box and associated interaction domains-containing protein	Putative F-box protein At1g33020	putative F-box protein At1g30925 [Arabidopsis lyrata subsp. lyrata]	F-box associated domain, type 3;F-box domain
Aa31LG6G10490				F-box domain
Aa31LG6G10520	F-box associated ubiquitination effector family protein	Putative F-box protein At1g33020	LOW QUALITY PROTEIN: putative F-box protein At1g33020 [Arabidopsis lyrata s...	F-box associated domain, type 3;F-box domain
Aa31LG6G10550	F-box and associated interaction domains-containing protein	Putative F-box protein At1g33020	putative F-box protein At1g30925 isoform X1 [Arabidopsis lyrata subsp. lyrata]	F-box associated domain, type 3;F-box domain
Aa31LG6G10570				F-box associated domain, type 3
Aa31LG6G10580				F-box associated domain, type 3
Aa31LG6G10600
Aa31LG6G10610	F-box and associated interaction domains-containing protein	Putative F-box protein At1g30920	F-box protein DOR-like [Raphanus sativus]	F-box associated domain, type 3;F-box domain
Aa31LG6G10620	F-box associated ubiquitination effector family protein			F-box associated domain, type 3;F-box domain
Aa31LG6G10630	F-box and associated interaction domains-containing protein	Putative F-box protein At1g33020	putative F-box protein At1g30925 [Arabidopsis lyrata subsp. lyrata]	F-box associated domain, type 3;F-box domain
Aa31LG6G10640	F-box and associated interaction domains-containing protein			F-box associated domain, type 3
Aa31LG6G10650				F-box associated domain, type 3
Aa31LG6G10660	F-box and associated interaction domains-containing protein			F-box associated domain, type 3;F-box domain
Aa31LG6G10670				F-box domain
Aa31LG6G10680				F-box associated domain, type 3
Aa31LG6G10690
Aa31LG6G10700	F-box and associated interaction domains-containing protein	Putative F-box protein At1g33020	F-box protein At1g31080 [Arabidopsis lyrata subsp. lyrata]	F-box associated domain, type 3;F-box domain
Aa31LG6G10730				F-box associated domain, type 3
Aa31LG6G10760	F-box and associated interaction domains-containing protein	Putative F-box protein At1g33020	putative F-box protein At1g30930 [Arabidopsis lyrata subsp. lyrata]	F-box associated domain, type 3;F-box domain
Aa31LG6G10770	F-box family protein	Putative F-box protein At1g33020	hypothetical protein AXX17_AT1G33730 [Arabidopsis thaliana]	F-box associated domain, type 3;F-box domain
Aa31LG6G10790	F-box associated ubiquitination effector family protein	Putative F-box protein At1g33020	LOW QUALITY PROTEIN: putative F-box protein At1g33020 [Arabidopsis lyrata s...	F-box associated domain, type 3;F-box domain
Aa31LG6G10800	F-box and associated interaction domains-containing protein	Putative F-box protein At1g33020	LOW QUALITY PROTEIN: putative F-box protein At1g33020 [Arabidopsis lyrata s...	F-box associated domain, type 3;F-box domain
Aa31LG6G10810	F-box and associated interaction domains-containing protein	Putative F-box protein At5g42430	LOW QUALITY PROTEIN: putative F-box protein At1g30930 [Arabidopsis lyrata s...	F-box associated domain, type 3;F-box domain
Aa31LG6G10820	F-box and associated interaction domains-containing protein	Putative F-box protein At5g42430	LOW QUALITY PROTEIN: putative F-box protein At1g33020 [Arabidopsis lyrata s...	F-box associated domain, type 3;F-box domain
Aa31LG6G10830				F-box associated domain, type 3;F-box domain
Aa31LG6G10840	F-box and associated interaction domains-containing protein	Putative F-box protein At5g42430	F-box protein At1g31080 [Arabidopsis lyrata subsp. lyrata]	F-box associated domain, type 3
Aa31LG6G10850				F-box domain
Aa31LG6G10870	PTHR31790:SF10 - F-BOX ASSOCIATED UBIQUITINATION EFFECTOR FAMILY PROTEIN-RELATED (1 of 89)	Putative F-box protein At1g33020	LOW QUALITY PROTEIN: putative F-box protein At1g33020 [Arabidopsis lyrata s...	F-box associated domain, type 3;F-box domain
Aa31LG6G10880
Aa31LG6G10890	F-box associated ubiquitination effector family protein			F-box associated domain, type 3
Aa31LG6G10920				F-box domain
Aa31LG6G11610	F-box and associated interaction domains-containing protein			F-box domain
Aa31LG6G11620	F-box associated ubiquitination effector family protein			F-box associated domain, type 3
Aa31LG6G11630
Aa31LG6G11650	F-box family protein			F-box associated domain, type 3
Aa31LG6G12080	F-box and associated interaction domains-containing protein	F-box protein At3g57590	hypothetical protein AALP_AA5G165700 [Arabis alpina]	F-box associated domain, type 3;F-box domain
Aa31LG6G12090	F-box and associated interaction domains-containing protein	Putative F-box protein At1g33020	putative F-box protein At1g33020 [Arabidopsis lyrata subsp. lyrata]	F-box associated domain, type 3;F-box domain
Aa31LG6G12100	F-box and associated interaction domains-containing protein	F-box protein DOR (Protein DROUGHT TOLERANCE REPRESSOR)	F-box protein At3g57590-like [Camelina sativa]	F-box associated domain, type 3;F-box domain
Aa31LG6G12110	F-box and associated interaction domains-containing protein	F-box protein At2g16450	hypothetical protein EUTSA_v10009377mg, partial [Eutrema salsugineum]	F-box associated domain, type 3;F-box domain
Aa31LG6G12120				F-box domain
Aa31LG6G12130	F-box family protein			F-box associated domain, type 3;F-box domain
Aa31LG6G12150	F-box and associated interaction domains-containing protein	Putative F-box protein At1g33020	putative F-box protein At1g33020 [Arabidopsis lyrata subsp. lyrata]	F-box associated domain, type 3;F-box domain
Aa31LG6G12160	F-box family protein	Putative F-box protein At1g33020	LOW QUALITY PROTEIN: putative F-box protein At1g30930 [Arabidopsis lyrata s...	F-box associated domain, type 3;F-box domain
Aa31LG6G12170	F-box and associated interaction domains-containing protein	Putative F-box protein At1g33020	hypothetical protein AXX17_AT1G31550 [Arabidopsis thaliana]	F-box associated domain, type 3;F-box domain
Aa31LG6G12180	F-box and associated interaction domains-containing protein		putative F-box protein At5g42430 [Arabidopsis lyrata subsp. lyrata]	F-box associated domain, type 3;F-box domain
Aa31LG6G12190	F-box and associated interaction domains-containing protein	F-box protein At3g57590	hypothetical protein EUTSA_v10009588mg [Eutrema salsugineum]	F-box associated domain, type 3;F-box domain
Aa31LG6G12200	F-box and associated interaction domains-containing protein	Putative F-box protein At1g33020	hypothetical protein EUTSA_v10009377mg, partial [Eutrema salsugineum]	F-box associated domain, type 3;F-box domain
Aa31LG6G12210	F-box and associated interaction domains-containing protein	Putative F-box protein At1g33020	hypothetical protein AALP_AA7G209000 [Arabis alpina]	F-box associated domain, type 3;F-box domain
Aa31LG6G12260	F-box and associated interaction domains-containing protein	Putative F-box protein At5g42430		F-box associated domain, type 3;F-box domain
Aa31LG6G13320	F-box and associated interaction domains-containing protein	F-box protein DOR (Protein DROUGHT TOLERANCE REPRESSOR)	LOW QUALITY PROTEIN: putative F-box protein At1g33020 [Arabidopsis lyrata s...	F-box associated domain, type 3;F-box domain
Aa31LG6G6520	F-box family protein			F-box associated domain, type 3;F-box domain
Aa31LG7G11200
Aa31LG7G11320	F-box and associated interaction domains-containing protein	F-box protein At3g57590	putative F-box protein At1g30925 [Arabidopsis lyrata subsp. lyrata]	F-box associated domain, type 3;F-box domain
Aa31LG7G11450	F-box and associated interaction domains-containing protein	Putative F-box protein At1g33020	putative F-box protein At1g30925 [Arabidopsis lyrata subsp. lyrata]	F-box associated domain, type 3;F-box domain
Aa31LG7G12730	F-box and associated interaction domains-containing protein	F-box protein At3g57590	putative F-box protein At1g30925 isoform X1 [Arabidopsis lyrata subsp. lyrata]	F-box associated domain, type 3;F-box domain
Aa31LG7G12740				F-box associated domain, type 3
Aa31LG7G12750	F-box family protein			F-box domain
Aa31LG7G12760	F-box associated ubiquitination effector family protein			F-box associated domain, type 3;F-box domain
Aa31LG7G12900	F-box associated ubiquitination effector family protein			F-box associated domain, type 3
Aa31LG8G12260	F-box associated ubiquitination effector family protein			F-box associated domain, type 3
Aa31LG8G12550	F-box family protein	Putative F-box protein At1g30920		F-box associated domain, type 3;F-box domain
Aa31LG8G12630	F-box and associated interaction domains-containing protein			F-box associated domain, type 3;F-box domain
Aa31LG8G1880	F-box and associated interaction domains-containing protein		putative F-box protein At1g30925 [Arabidopsis lyrata subsp. lyrata]	F-box associated domain, type 3;F-box domain
Aa31csc1849G10	Ubiquitin-conjugating enzyme family protein		hypothetical protein AALP_AA4G042300 [Arabis alpina]
Aa31csc1954G10	TRICHOME BIREFRINGENCE-LIKE 20			PMR5 N-terminal domain
Aa31csc22G20
Aa31csc22G40	PF00395 - S-layer homology domain (SLH) (1 of 2)
Aa31csc22G50
Aa31csc22G60
Aa31csc22G70	demeter-like protein 3		protein ROS1 isoform X1 [Tarenaya hassleriana]
Aa31csc22G80
Aa31csc600G20
Aa31LG10G10	NAC domain containing protein 20	NAC domain-containing protein 86 (NAM-like protein) (No apical meristem-lik...	NAC domain-containing protein 86-like [Camelina sativa]	NAC domain
Aa31LG10G10000	PTHR34962:SF1 - PROTEIN EMBRYO DEFECTIVE 1703 (1 of 3)
Aa31LG10G10030	white-brown complex homolog 19	ABC transporter G family member 19 (ABC transporter ABCG.19) (AtABCG19) (Wh...	ABC transporter G family member 18-like [Brassica napus]	ABC-2 type transporter;ABC transporter-like
Aa31LG10G10050	ABC-2 type transporter family protein	ABC transporter G family member 18 (ABC transporter ABCG.18) (AtABCG18) (Pr...	ABC-2 type transporter family protein [Arabidopsis thaliana]	ABC-2 type transporter;ABC transporter-like
Aa31LG10G10430	Ulp1 protease family protein			Ulp1 protease family, C-terminal catalytic domain
Aa31LG10G10480	botrytis-induced kinase1	Serine/threonine-protein kinase BIK1 (EC 2.7.11.1) (Protein BOTRYTIS-INDUCE...	serine/threonine-protein kinase BIK1 [Arabidopsis lyrata subsp. lyrata]	Serine-threonine/tyrosine-protein kinase, catalytic domain
Aa31LG10G10490	botrytis-induced kinase1	Serine/threonine-protein kinase BIK1 (EC 2.7.11.1) (Protein BOTRYTIS-INDUCE...	serine/threonine-protein kinase BIK1 [Arabidopsis lyrata subsp. lyrata]	Serine-threonine/tyrosine-protein kinase, catalytic domain
Aa31LG10G11830	purple acid phosphatase 22	Purple acid phosphatase 22 (EC 3.1.3.2)	PAP22 [Arabidopsis thaliana]	Calcineurin-like phosphoesterase domain, ApaH type;Iron/zinc purple acid phosphatase-like C-terminal domain;Purple acid phosphatase, N-terminal
Aa31LG10G1230	Ubiquitin-like superfamily protein
Aa31LG10G12460	Protein kinase superfamily protein	Non-functional pseudokinase ZED1 (Protein HOPZ-ETI-DEFICIENT 1)	non-functional pseudokinase ZED1-like [Raphanus sativus]	Protein kinase domain
Aa31LG10G12810	Disease resistance-responsive (dirigent-like protein) family protein	Dirigent protein 21 (AtDIR21)	hypothetical protein ARALYDRAFT_348875 [Arabidopsis lyrata subsp. lyrata]	Dirigent protein
Aa31LG10G13000	RING/U-box superfamily protein		uncharacterized protein LOC104822054 [Tarenaya hassleriana]	Domain of unknown function DUF4283;Zinc finger, RING-type;Zinc knuckle CX2CX4HX4C
Aa31LG10G13150	Ulp1 protease family protein			Ulp1 protease family, C-terminal catalytic domain
Aa31LG10G13290	F-box and associated interaction domains-containing protein			F-box domain
Aa31LG10G13610	basic pathogenesis-related protein 1	Pathogenesis-related protein 1 (AtPRB1)	hypothetical protein JCGZ_09851 [Jatropha curcas]	CAP domain
Aa31LG10G14290	Glycosyl hydrolase superfamily protein	Beta-glucosidase 30 (AtBGLU30) (EC 3.2.1.21) (Protein DARK INDUCIBLE 2) (Pr...	beta-glucosidase 30 [Arabidopsis lyrata subsp. lyrata]	Glycoside hydrolase family 1
Aa31LG10G14550	P-loop containing nucleoside triphosphate hydrolases superfamily protein	Cytosolic sulfotransferase 5 (AtSOT5) (EC 2.8.2.-) (Flavonoid 7-sulfotransf...	cytosolic sulfotransferase 5-like [Camelina sativa]	Sulfotransferase domain
Aa31LG10G15430	transporter associated with antigen processing protein 1
Aa31LG10G15850
Aa31LG10G15860	chloroplastic acetylcoenzyme A carboxylase 1
Aa31LG10G16600	Glycosyl hydrolase superfamily protein	Beta-glucosidase 10 (AtBGLU10) (EC 3.2.1.21)	hypothetical protein AALP_AA5G285300 [Arabis alpina]	Glycoside hydrolase family 1
Aa31LG10G16630	beta glucosidase 10	Beta-glucosidase 10 (AtBGLU10) (EC 3.2.1.21)	beta-glucosidase 9 [Arabidopsis lyrata subsp. lyrata]	Glycoside hydrolase family 1
Aa31LG10G16760	Glutaredoxin family protein			Glutaredoxin
Aa31LG10G17230	Cyclophilin-like peptidyl-prolyl cis-trans isomerase family protein	Peptidyl-prolyl cis-trans isomerase CYP63 (AtCYP63) (PPIase CYP63) (EC 5.2....	hypothetical protein EUTSA_v10006033mg [Eutrema salsugineum]	Cyclophilin-type peptidyl-prolyl cis-trans isomerase domain
Aa31LG10G17250
Aa31LG10G1810	F-box and associated interaction domains-containing protein	Metal tolerance protein A2 (AtMTP3) (AtMTPa2)	metal tolerance protein 1-like [Manihot esculenta]	Cation efflux protein
Aa31LG10G1840	metal tolerance protein A2	Metal tolerance protein A2 (AtMTP3) (AtMTPa2)	hypothetical protein ARALYDRAFT_486699 [Arabidopsis lyrata subsp. lyrata]	Cation efflux protein
Aa31LG10G2100	thioredoxin M-type 4			Thioredoxin domain
Aa31LG10G2110	thioredoxin family protein			Thioredoxin domain
Aa31LG10G2120				Thioredoxin domain
Aa31LG10G2910	Leucine-rich repeat protein kinase family protein	Probable LRR receptor-like serine/threonine-protein kinase At1g51860 (EC 2....	Putative protein kinase [Arabidopsis thaliana]	Malectin-like domain;Protein kinase domain;Serine-threonine/tyrosine-protein kinase, catalytic domain
Aa31LG10G2920	Leucine-rich repeat protein kinase family protein	Probable LRR receptor-like serine/threonine-protein kinase At1g51860 (EC 2....	probable LRR receptor-like serine/threonine-protein kinase At1g51880 [Brass...	Malectin-like domain;Serine-threonine/tyrosine-protein kinase, catalytic domain
Aa31LG10G2950	Protein kinase superfamily protein	Probable LRR receptor-like serine/threonine-protein kinase At1g51860 (EC 2....	probable LRR receptor-like serine/threonine-protein kinase At1g51880 [Brass...	Malectin-like domain;Serine-threonine/tyrosine-protein kinase, catalytic domain
Aa31LG10G2970	Leucine-rich repeat protein kinase family protein	Probable LRR receptor-like serine/threonine-protein kinase At1g51820 (EC 2....	hypothetical protein EUTSA_v10011228mg [Eutrema salsugineum]	Leucine-rich repeat;Malectin-like domain;Protein kinase domain;Serine-threonine/tyrosine-protein kinase, catalytic domain
Aa31LG10G2980	Leucine-rich repeat protein kinase family protein	Probable LRR receptor-like serine/threonine-protein kinase At1g51810 (EC 2....	probable LRR receptor-like serine/threonine-protein kinase At1g51810 [Camel...	Leucine-rich repeat;Malectin-like domain;Protein kinase domain;Serine-threonine/tyrosine-protein kinase, catalytic domain
Aa31LG10G2990	Leucine-rich repeat protein kinase family protein	Probable LRR receptor-like serine/threonine-protein kinase At1g51810 (EC 2....	RecName: Full=Probable LRR receptor-like serine/threonine-protein kinase At...	Leucine-rich repeat;Malectin-like domain;Protein kinase domain;Serine-threonine/tyrosine-protein kinase, catalytic domain
Aa31LG10G4070	F-box and associated interaction domains-containing protein			F-box associated domain, type 3;F-box domain
Aa31LG10G450		Protein DNA-DAMAGE INDUCIBLE 1 (EC 3.4.23.-)		Aspartic peptidase, DDI1-type;Ubiquitin-like domain
Aa31LG10G470	ubiquitin family protein	Protein DNA-DAMAGE INDUCIBLE 1 (EC 3.4.23.-)	DNA damage-inducible protein 1 isoform X3 [Cucumis melo]	Aspartic peptidase, DDI1-type;Ubiquitin-like domain
Aa31LG10G5090	Auxin-responsive GH3 family protein	4-substituted benzoates-glutamate ligase GH3.12 (EC 6.3.2.-) (Auxin-respons...	4-substituted benzoates-glutamate ligase GH3.12-like isoform X1 [Brassica o...	GH3 family
Aa31LG10G5100	Auxin-responsive GH3 family protein	4-substituted benzoates-glutamate ligase GH3.12 (EC 6.3.2.-) (Auxin-respons...	4-substituted benzoates-glutamate ligase GH3.12 [Brassica napus]	GH3 family
Aa31LG10G5110	Auxin-responsive GH3 family protein	4-substituted benzoates-glutamate ligase GH3.12 (EC 6.3.2.-) (Auxin-respons...	hypothetical protein AXX17_AT1G42800 [Arabidopsis thaliana]	GH3 family
Aa31LG10G5120	Auxin-responsive GH3 family protein	4-substituted benzoates-glutamate ligase GH3.12 (EC 6.3.2.-) (Auxin-respons...	4-substituted benzoates-glutamate ligase GH3.12-like [Raphanus sativus]	GH3 family
Aa31LG10G5130		4-substituted benzoates-glutamate ligase GH3.12 (EC 6.3.2.-) (Auxin-respons...	hypothetical protein AALP_AA4G071000 [Arabis alpina]	GH3 family
Aa31LG10G5140	Auxin-responsive GH3 family protein	4-substituted benzoates-glutamate ligase GH3.12 (EC 6.3.2.-) (Auxin-respons...	4-substituted benzoates-glutamate ligase GH3.12-like [Brassica oleracea var...	GH3 family;Mitochondrial substrate/solute carrier
Aa31LG10G5730
Aa31LG10G5740
Aa31LG10G5760
Aa31LG10G6040	response regulator 19	Two-component response regulator ARR2 (Receiver-like protein 5)	two-component response regulator ARR2-like [Brassica oleracea var. oleracea]	SANT/Myb domain;Signal transduction response regulator, receiver domain
Aa31LG10G6700	Ulp1 protease family protein			Domain of unknown function DUF1985;Ulp1 protease family, C-terminal catalytic domain
Aa31LG10G7910
Aa31LG10G7940		Purple acid phosphatase 21 (EC 3.1.3.2)	purple acid phosphatase 21 [Arabidopsis lyrata subsp. lyrata]	Purple acid phosphatase, N-terminal
Aa31LG10G7960		Purple acid phosphatase 22 (EC 3.1.3.2)	PAP22 [Arabidopsis thaliana]	Calcineurin-like phosphoesterase domain, ApaH type;Iron/zinc purple acid phosphatase-like C-terminal domain;Purple acid phosphatase, N-terminal
Aa31LG10G7980		Purple acid phosphatase 21 (EC 3.1.3.2)	hypothetical protein CARUB_v10019194mg [Capsella rubella]	Purple acid phosphatase, N-terminal
Aa31LG10G7990		Purple acid phosphatase 22 (EC 3.1.3.2)	PAP22 [Arabidopsis thaliana]	Calcineurin-like phosphoesterase domain, ApaH type;Iron/zinc purple acid phosphatase-like C-terminal domain;Purple acid phosphatase, N-terminal
Aa31LG10G8000		Purple acid phosphatase 22 (EC 3.1.3.2)	purple acid phosphatase 22 [Arabidopsis thaliana]	Calcineurin-like phosphoesterase domain, ApaH type;Purple acid phosphatase, N-terminal
Aa31LG10G8010	purple acid phosphatase 9	Purple acid phosphatase 22 (EC 3.1.3.2)	purple acid phosphatase 22 [Camelina sativa]	Calcineurin-like phosphoesterase domain, ApaH type;Iron/zinc purple acid phosphatase-like C-terminal domain;Purple acid phosphatase, N-terminal
Aa31LG10G8020		Purple acid phosphatase 21 (EC 3.1.3.2)	PAP22 [Arabidopsis thaliana]	Purple acid phosphatase, N-terminal
Aa31LG10G8030				Purple acid phosphatase, N-terminal
Aa31LG10G8050		Purple acid phosphatase 22 (EC 3.1.3.2)	purple acid phosphatase 21-like isoform X1 [Raphanus sativus]	Purple acid phosphatase, N-terminal
Aa31LG10G8060		Purple acid phosphatase 22 (EC 3.1.3.2)	purple acid phosphatase 22 [Camelina sativa]	Calcineurin-like phosphoesterase domain, ApaH type;Iron/zinc purple acid phosphatase-like C-terminal domain;Purple acid phosphatase, N-terminal
Aa31LG10G9030				Domain of unknown function DUF287
Aa31LG10G9190
Aa31LG10G9200	RING/U-box superfamily protein			Zinc finger, RING-type
Aa31LG11G10080	F-box and associated interaction domains-containing protein			F-box associated domain, type 3;F-box domain
Aa31LG11G10090	F-box and associated interaction domains-containing protein			F-box associated domain, type 3;F-box domain
Aa31LG11G10110	F-box family protein			F-box associated domain, type 3;F-box domain
Aa31LG11G10590
Aa31LG11G10620	TRAF-like family protein		ubiquitin carboxyl-terminal hydrolase 12-like isoform X3 [Tarenaya hassleriana]	MATH/TRAF domain
Aa31LG11G11630	TRAF-like family protein
Aa31LG11G11640	TRAF-like family protein	BTB/POZ and MATH domain-containing protein 4 (Protein BTB-POZ AND MATH DOMA...	hypothetical protein POPTR_0019s05580g [Populus trichocarpa]	MATH/TRAF domain
Aa31LG11G11870
Aa31LG11G11900
Aa31LG11G12490			uncharacterized protein LOC110227640 isoform X1 [Arabidopsis lyrata subsp. ...
Aa31LG11G12500
Aa31LG11G12510	Cystatin/monellin superfamily protein
Aa31LG11G12520
Aa31LG11G12550	Cystatin/monellin superfamily protein
Aa31LG11G12560	Cystatin/monellin superfamily protein
Aa31LG11G12620	Cystatin/monellin superfamily protein
Aa31LG11G12630
Aa31LG11G12790	Cystatin/monellin superfamily protein
Aa31LG11G12800	Cystatin/monellin superfamily protein
Aa31LG11G12820	Cystatin/monellin superfamily protein
Aa31LG11G12830	Cystatin/monellin superfamily protein
Aa31LG11G12840	Cystatin/monellin superfamily protein		uncharacterized protein LOC106383779 [Brassica napus]
Aa31LG11G13000	serine carboxypeptidase-like 7	Serine carboxypeptidase-like 7 (EC 3.4.16.-)	serine carboxypeptidase-like 7 isoform X2 [Brassica napus]	Peptidase S10, serine carboxypeptidase
Aa31LG11G13010	Protein of unknown function (DUF295)		hypothetical protein CARUB_v10022095mg [Capsella rubella]	Domain unknown function DUF295
Aa31LG11G13260	NC domain-containing protein-related		uncharacterized protein LOC103851037 [Brassica rapa]	LRAT domain
Aa31LG11G13300	NC domain-containing protein-related			LRAT domain
Aa31LG11G13380	Plant stearoyl-acyl-carrier-protein desaturase family protein	Stearoyl-[acyl-carrier-protein] 9-desaturase 5, chloroplastic (Stearoyl-ACP...	BnaC09g41580D [Brassica napus]	Fatty acid desaturase, type 2
Aa31LG11G13900	F-box family protein			F-box domain
Aa31LG11G13910	F-box associated ubiquitination effector family protein		hypothetical protein EUTSA_v10023891mg [Eutrema salsugineum]	F-box associated domain, type 3;F-box domain
Aa31LG11G13920	F-box and associated interaction domains-containing protein			F-box associated domain, type 3;F-box domain
Aa31LG11G13930	F-box and associated interaction domains-containing protein			F-box associated domain, type 3
Aa31LG11G14020	F-box and associated interaction domains-containing protein		hypothetical protein AALP_AA8G162500 [Arabis alpina]	F-box associated domain, type 3;F-box domain
Aa31LG11G3330	Protein of unknown function (DUF295)	Putative F-box/kelch-repeat protein At5g24040	putative F-box/kelch-repeat protein At5g24040 [Raphanus sativus]	Domain unknown function DUF295
Aa31LG11G4160	Pleckstrin homology (PH) domain-containing protein / lipid-binding START domain-containing protein		hypothetical protein CARUB_v10001562mg [Capsella rubella]	Protein ENHANCED DISEASE RESISTANCE 2, C-terminal
Aa31LG11G4170	Protein of unknown function (DUF1336)		hypothetical protein CARUB_v10001562mg [Capsella rubella]	Protein ENHANCED DISEASE RESISTANCE 2, C-terminal
Aa31LG11G4180			protein ENHANCED DISEASE RESISTANCE 2-like [Brassica oleracea var. oleracea]	Protein ENHANCED DISEASE RESISTANCE 2, C-terminal
Aa31LG11G4190			hypothetical protein CARUB_v10001562mg [Capsella rubella]	Protein ENHANCED DISEASE RESISTANCE 2, C-terminal
Aa31LG11G4200	Protein of unknown function (DUF1336)		hypothetical protein CARUB_v10001562mg [Capsella rubella]	Protein ENHANCED DISEASE RESISTANCE 2, C-terminal
Aa31LG11G4230
Aa31LG11G4250	Protein of unknown function (DUF1336)		hypothetical protein CARUB_v10001562mg [Capsella rubella]	Protein ENHANCED DISEASE RESISTANCE 2, C-terminal
Aa31LG11G4260	Pleckstrin homology (PH) domain-containing protein / lipid-binding START domain-containing protein		hypothetical protein CARUB_v10001562mg [Capsella rubella]	Protein ENHANCED DISEASE RESISTANCE 2, C-terminal
Aa31LG11G4270			hypothetical protein CARUB_v10001562mg [Capsella rubella]	Protein ENHANCED DISEASE RESISTANCE 2, C-terminal
Aa31LG11G4280	Protein of unknown function (DUF1336)		hypothetical protein CARUB_v10001562mg [Capsella rubella]	Protein ENHANCED DISEASE RESISTANCE 2, C-terminal
Aa31LG11G6210	TRAF-like family protein		ubiquitin carboxyl-terminal hydrolase 12-like isoform X3 [Tarenaya hassleriana]	MATH/TRAF domain
Aa31LG11G6300
Aa31LG11G6310	WRKY DNA-binding protein 62			WRKY domain
Aa31LG11G6370				Neprosin activation peptide
Aa31LG11G6380				Neprosin activation peptide
Aa31LG11G6400
Aa31LG11G6420				Neprosin activation peptide
Aa31LG11G6870	UDP-glucosyl transferase 76C1	UDP-glycosyltransferase 76C1 (EC 2.4.1.-) (Cytokinin-N-glucosyltransferase ...	hypothetical protein BVRB_2g025760 [Beta vulgaris subsp. vulgaris]	UDP-glucuronosyl/UDP-glucosyltransferase
Aa31LG11G7220
Aa31LG11G7270	tRNA synthetase class II (D, K and N) family protein			Aminoacyl-tRNA synthetase, class II (D/K/N)
Aa31LG11G760	bromo-adjacent homology (BAH) domain-containing protein		hypothetical protein EUTSA_v10003516mg [Eutrema salsugineum]	Bromo adjacent homology (BAH) domain
Aa31LG11G7780
Aa31LG11G7790	AGAMOUS-like 103			Transcription factor, MADS-box
Aa31LG11G780	bromo-adjacent homology (BAH) domain-containing protein		hypothetical protein EUTSA_v10003516mg [Eutrema salsugineum]	Bromo adjacent homology (BAH) domain
Aa31LG11G7810	F-box and associated interaction domains-containing protein			F-box associated domain, type 3;F-box domain
Aa31LG11G8450
Aa31LG11G8460
Aa31LG11G8470	Ulp1 protease family protein			Domain of unknown function DUF1985
Aa31LG1G10040	RING/U-box superfamily protein			Zinc finger, RING-type
Aa31LG1G10260		NAC domain-containing protein 1 (ANAC001) (Protein NTM1-like 10)	putative NAC domain protein [Arabidopsis thaliana]	NAC domain
Aa31LG1G10270	NAC domain containing protein 67	NAC domain-containing protein 1 (ANAC001) (Protein NTM1-like 10)	NAC domain-containing protein 1-like [Camelina sativa]	NAC domain
Aa31LG1G10280				NAC domain
Aa31LG1G10290	NAC (No Apical Meristem) domain transcriptional regulator superfamily protein			NAC domain
Aa31LG1G10300				NAC domain
Aa31LG1G10310				NAC domain
Aa31LG1G10320
Aa31LG1G10330	NAC domain containing protein 1	NAC domain-containing protein 1 (ANAC001) (Protein NTM1-like 10)	NAC domain-containing protein 1-like [Camelina sativa]	NAC domain
Aa31LG1G10350	NAC domain containing protein 48	NAC domain-containing protein 1 (ANAC001) (Protein NTM1-like 10)	BnaC05g00930D [Brassica napus]	NAC domain
Aa31LG1G10360	vascular related NAC-domain protein 1			NAC domain
Aa31LG1G10380	NAC domain containing protein 1		NAC domain-containing protein 1-like [Brassica napus]	NAC domain
Aa31LG1G10440
Aa31LG1G10500	Domain of unknown function (DUF1985)			Domain of unknown function DUF1985
Aa31LG1G10860				O-acyltransferase WSD1, C-terminal
Aa31LG1G10890	2.3.1.20//2.3.1.75 - Diacylglycerol O-acyltransferase / Diglyceride acyltransferase // Long-chain-alcohol O-fatty-acyltransferase / Wax synthase (1 of 10)		O-acyltransferase WSD1-like [Brassica rapa]	O-acyltransferase WSD1, C-terminal
Aa31LG1G12240	mitogen-activated protein kinase kinase kinase 21		serine/threonine-protein kinase CDL1-like [Raphanus sativus]	Serine-threonine/tyrosine-protein kinase, catalytic domain
Aa31LG1G12250	Protein kinase superfamily protein		BnaA02g06540D [Brassica napus]	Protein kinase domain
Aa31LG1G12270	Protein kinase superfamily protein	Probable serine/threonine-protein kinase PBL8 (EC 2.7.11.1) (PBS1-like prot...	putative serine/threonine-protein kinase [Brassica rapa]	ABC transporter type 1, transmembrane domain;Protein kinase domain
Aa31LG1G1260		Cytosolic sulfotransferase 5 (AtSOT5) (EC 2.8.2.-) (Flavonoid 7-sulfotransf...	cytosolic sulfotransferase 5-like [Camelina sativa]	Sulfotransferase domain
Aa31LG1G12780	serine carboxypeptidase-like 48	Serine carboxypeptidase-like 48 (EC 3.4.16.-)	serine carboxypeptidase-like 47 [Arabidopsis lyrata subsp. lyrata]	Peptidase S10, serine carboxypeptidase
Aa31LG1G1280	P-loop containing nucleoside triphosphate hydrolases superfamily protein	Cytosolic sulfotransferase 1 (AtSOT1) (EC 2.8.2.-)	hypothetical protein EUTSA_v10014092mg [Eutrema salsugineum]	Sulfotransferase domain
Aa31LG1G1290		Cytosolic sulfotransferase 5 (AtSOT5) (EC 2.8.2.-) (Flavonoid 7-sulfotransf...	cytosolic sulfotransferase 1-like [Brassica oleracea var. oleracea]	Sulfotransferase domain
Aa31LG1G15660	Protein kinase family protein	Casein kinase 1-like protein HD16 (EC 2.7.11.1) (Os03g0793500 protein) (Pro...	casein kinase 1-like protein HD16 [Arabidopsis lyrata subsp. lyrata]	JAB1/MPN/MOV34 metalloenzyme domain
Aa31LG1G15830			putative oxidoreductase TDA3 [Arabidopsis lyrata subsp. lyrata]	FAD dependent oxidoreductase
Aa31LG1G1710	cytochrome P450, family 712, subfamily A, polypeptide 2	Cytochrome P450 71B2 (EC 1.14.-.-)	hypothetical protein EUTSA_v10007465mg [Eutrema salsugineum]	Cytochrome P450
Aa31LG1G1720	cytochrome P450, family 71, subfamily B, polypeptide 2	Cytochrome P450 71B2 (EC 1.14.-.-)	hypothetical protein EUTSA_v10007429mg [Eutrema salsugineum]	Cytochrome P450
Aa31LG1G17240	Ubiquitin-conjugating enzyme family protein			ZC3H15/TMA46 family, C-terminal
Aa31LG1G1730
Aa31LG1G18190	WD-40 repeat family protein / notchless protein, putative	WD repeat-containing protein 26 homolog (AtWDR26)	WD repeat-containing protein 26-like [Camelina sativa]	WD40 repeat
Aa31LG1G18220	Transducin/WD40 repeat-like superfamily protein	WD repeat-containing protein 26 homolog (AtWDR26)	WD repeat-containing protein 26 [Raphanus sativus]	WD40 repeat
Aa31LG1G18450
Aa31LG1G18460	Protein kinase family protein	Casein kinase 1-like protein HD16 (EC 2.7.11.1) (Os03g0793500 protein) (Pro...	casein kinase 1-like protein HD16 [Juglans regia]
Aa31LG1G18470
Aa31LG1G18480	transporter associated with antigen processing protein 1
Aa31LG1G19330	cyclic nucleotide gated channel 5	Probable cyclic nucleotide-gated ion channel 5 (AtCNGC5) (Cyclic nucleotide...	probable cyclic nucleotide-gated ion channel 5 [Camelina sativa]	Cyclic nucleotide-binding domain;Peptidase C1A, papain C-terminal
Aa31LG1G19360	DNA directed RNA polymerase, 7 kDa subunit			RNA polymerase archaeal subunit P/eukaryotic subunit RPABC4
Aa31LG1G19620	SNF2 domain-containing protein / helicase domain-containing protein / zinc finger protein-related	DNA repair protein RAD5B (EC 3.6.4.-) (Putative SWI/SNF-related matrix-asso...	BnaAnng12340D [Brassica napus]	Helicase, C-terminal;SNF2-related, N-terminal domain
Aa31LG1G19630	Helicase protein with RING/U-box domain	Helicase-like transcription factor CHR28 (EC 3.6.4.-) (Protein CHROMATIN RE...	hypothetical protein CARUB_v10008314mg [Capsella rubella]	Helicase, C-terminal;SNF2-related, N-terminal domain
Aa31LG1G19660	DNA directed RNA polymerase, 7 kDa subunit			RNA polymerase archaeal subunit P/eukaryotic subunit RPABC4
Aa31LG1G19690
Aa31LG1G19700
Aa31LG1G19800	RING/U-box superfamily protein			Zinc finger, RING-type
Aa31LG1G19820	RING/U-box superfamily protein			Zinc finger, RING-type
Aa31LG1G19960	beta glucosidase 33	Beta-glucosidase 33 (AtBGLU33) (EC 3.2.1.21)	beta-glucosidase 33 [Tarenaya hassleriana]	Glycoside hydrolase family 1
Aa31LG1G20000
Aa31LG1G20010
Aa31LG1G20020				Glycoside hydrolase family 1
Aa31LG1G20060
Aa31LG1G21280
Aa31LG1G21870	Transport protein particle (TRAPP) component		hypothetical protein EUTSA_v10021604mg [Eutrema salsugineum]	Transport protein particle (TRAPP) component
Aa31LG1G2220	SNF7 family protein			Snf7 family
Aa31LG1G22300	embryo defective 1273
Aa31LG1G22440	copper ion binding;electron carriers		uncharacterized protein LOC9311550 [Arabidopsis lyrata subsp. lyrata]	Phytocyanin domain
Aa31LG1G22950		Transcription factor bHLH140 (Basic helix-loop-helix protein 140) (AtbHLH14...	basic helix-loop-helix family protein [Arabidopsis lyrata subsp. lyrata]
Aa31LG1G22960	F-box family protein	Transcription factor bHLH140 (Basic helix-loop-helix protein 140) (AtbHLH14...	transcription factor bHLH140-like isoform X1 [Camelina sativa]
Aa31LG1G22970		Transcription factor bHLH140 (Basic helix-loop-helix protein 140) (AtbHLH14...	hypothetical protein AALP_AA8G004900 [Arabis alpina]
Aa31LG1G2300	Mitochondrial import inner membrane translocase subunit Tim17/Tim22/Tim23 family protein
Aa31LG1G23390	Protein of unknown function (DUF567)	Protein LURP-one-related 15	LURP-one-like protein (DUF567) [Arabidopsis thaliana]	LURP-one-related
Aa31LG1G23400	Protein of unknown function (DUF567)	Protein LURP-one-related 15	hypothetical protein EUTSA_v10014621mg [Eutrema salsugineum]	LURP-one-related
Aa31LG1G24490	Protein kinase superfamily protein		hypothetical protein EUTSA_v10017904mg [Eutrema salsugineum]	Protein kinase domain
Aa31LG1G24870
Aa31LG1G24880			uncharacterized protein LOC110229844 [Arabidopsis lyrata subsp. lyrata]
Aa31LG1G24890	Transport protein particle (TRAPP) component			Transport protein particle (TRAPP) component
Aa31LG1G25270	Transport protein particle (TRAPP) component		trafficking protein particle complex subunit 6B-like isoform X1 [Camelina s...	Transport protein particle (TRAPP) component
Aa31LG1G26020		Beta-glucosidase 29 (AtBGLU29) (EC 3.2.1.21)	LOW QUALITY PROTEIN: beta-glucosidase 28-like [Raphanus sativus]	Glycoside hydrolase family 1
Aa31LG1G26030		Beta-glucosidase 28 (AtBGLU28) (EC 3.2.1.21)	beta-glucosidase 28 [Camelina sativa]	Glycoside hydrolase family 1
Aa31LG1G26040		Beta-glucosidase 30 (AtBGLU30) (EC 3.2.1.21) (Protein DARK INDUCIBLE 2) (Pr...	LOW QUALITY PROTEIN: beta-glucosidase 28-like [Raphanus sativus]	Glycoside hydrolase family 1
Aa31LG1G26050		Beta-glucosidase 28 (AtBGLU28) (EC 3.2.1.21)	beta-glucosidase 28 [Brassica rapa]	Glycoside hydrolase family 1
Aa31LG1G26070				Glycoside hydrolase family 1
Aa31LG1G26440
Aa31LG1G26450	Transport protein particle (TRAPP) component		hypothetical protein EUTSA_v10021604mg [Eutrema salsugineum]	Transport protein particle (TRAPP) component
Aa31LG1G27780		Mitochondrial inner membrane protein OXA1-like
Aa31LG1G27800		Mitochondrial inner membrane protein OXA1-like	mitochondrial inner membrane protein OXA1-like [Brassica napus]	Membrane insertase YidC/ALB3/OXA1/COX18
Aa31LG1G27810		Mitochondrial inner membrane protein OXA1-like	mitochondrial inner membrane protein OXA1-like [Brassica napus]
Aa31LG1G29060	beta glucosidase 10	Beta-glucosidase 10 (AtBGLU10) (EC 3.2.1.21)	hypothetical protein EUTSA_v10002493mg [Eutrema salsugineum]	Glycoside hydrolase family 1
Aa31LG1G29280	Glutaredoxin family protein			Glutaredoxin
Aa31LG1G3450	Seven transmembrane MLO family protein	MLO-like protein 2 (AtMlo2)	MLO-like protein 2 [Arabidopsis lyrata subsp. lyrata]	Mlo-related protein
Aa31LG1G3610	Ulp1 protease family protein			Domain of unknown function DUF1985;Ulp1 protease family, C-terminal catalytic domain
Aa31LG1G4190
Aa31LG1G4330	Wall-associated kinase family protein	Wall-associated receptor kinase-like 22 (EC 2.7.11.-)	wall-associated receptor kinase-like 9 [Brassica rapa]	Serine-threonine/tyrosine-protein kinase, catalytic domain;Wall-associated receptor kinase;Wall-associated receptor kinase, galacturonan-binding domain
Aa31LG1G4490	Wall-associated kinase family protein	Wall-associated receptor kinase-like 22 (EC 2.7.11.-)	wall-associated receptor kinase-like 9 [Brassica rapa]	Serine-threonine/tyrosine-protein kinase, catalytic domain;Wall-associated receptor kinase;Wall-associated receptor kinase, galacturonan-binding domain
Aa31LG1G4710	cytochrome P450, family 96, subfamily A, polypeptide 10	Alkane hydroxylase MAH1 (EC 1.14.-.-) (Cytochrome P450 96A15) (Protein MID-...	alkane hydroxylase MAH1-like [Camelina sativa]	Cytochrome P450
Aa31LG1G5880				O-methyltransferase domain
Aa31LG1G5930
Aa31LG1G6130	Wall-associated kinase family protein	Wall-associated receptor kinase-like 22 (EC 2.7.11.-)		Protein kinase domain
Aa31LG1G6420	P-loop containing nucleoside triphosphate hydrolases superfamily protein
Aa31LG1G6430	Auxin-responsive GH3 family protein	4-substituted benzoates-glutamate ligase GH3.12 (EC 6.3.2.-) (Auxin-respons...	BnaA09g48110D [Brassica napus]	GH3 family
Aa31LG1G6710	PF00395 - S-layer homology domain (SLH) (1 of 2)		hypothetical protein EUTSA_v10003928mg [Eutrema salsugineum]
Aa31LG1G6910	Ulp1 protease family protein
Aa31LG1G6920
Aa31LG1G6930
Aa31LG1G6970	Protein kinase superfamily protein
Aa31LG1G7020
Aa31LG1G7040
Aa31LG1G7060
Aa31LG1G7400		Delta-9 desaturase-like 1 protein (EC 1.14.19.-)	BnaA10g28100D [Brassica napus]	Fatty acid desaturase domain
Aa31LG1G7430	beta glucosidase 14	Beta-glucosidase 13 (AtBGLU13) (EC 3.2.1.21)	beta-glucosidase 13-like isoform X1 [Tarenaya hassleriana]	Glycoside hydrolase family 1
Aa31LG1G880	Protein kinase family protein
Aa31LG1G9060	prohibitin 2	Prohibitin-2, mitochondrial (Atphb2)	hypothetical protein EUTSA_v10008384mg [Eutrema salsugineum]	Band 7 domain
Aa31LG1G9670	RING/U-box superfamily protein			Zinc finger, RING-H2-type
Aa31LG1G9680
Aa31LG2G10420	WRKY DNA-binding protein 64			WRKY domain
Aa31LG2G10430				WRKY domain
Aa31LG2G10440	WRKY DNA-binding protein 66			WRKY domain
Aa31LG2G10450	WRKY DNA-binding protein 56			WRKY domain
Aa31LG2G11520	S-locus lectin protein kinase family protein
Aa31LG2G11630
Aa31LG2G1170			hypothetical protein MIMGU_mgv1a025345mg [Erythranthe guttata]	ATPase, AAA-type, core
Aa31LG2G11990
Aa31LG2G12230	RING/U-box superfamily protein		uncharacterized protein LOC104822054 [Tarenaya hassleriana]	Domain of unknown function DUF4283;Zinc finger, RING-type;Zinc knuckle CX2CX4HX4C
Aa31LG2G12730		Protein transport protein SEC16B homolog (Protein MAIGO 5 homolog)	protein transport protein SEC16B homolog [Tarenaya hassleriana]	Ancestral coatomer element 1, Sec16/Sec31;Sec16, central conserved domain
Aa31LG2G12740	RGPR-related	Protein transport protein SEC16B homolog (Protein MAIGO 5 homolog)	hypothetical protein VITISV_013511 [Vitis vinifera]	Ancestral coatomer element 1, Sec16/Sec31;Sec16, central conserved domain
Aa31LG2G12810	SAUR-like auxin-responsive protein family			Small auxin-up RNA
Aa31LG2G13290	response regulator 12			Signal transduction response regulator, receiver domain
Aa31LG2G13320
Aa31LG2G1350
Aa31LG2G13550	RING/U-box superfamily protein			Zinc finger, RING-type
Aa31LG2G13590	RING/U-box superfamily protein			Zinc finger, RING-type
Aa31LG2G1380	Insulinase (Peptidase family M16) family protein
Aa31LG2G13990
Aa31LG2G14020		DEAD-box ATP-dependent RNA helicase 5 (EC 3.6.4.13)	DEAD-box ATP-dependent RNA helicase 5 [Camelina sativa]	Helicase, C-terminal
Aa31LG2G14880	SUGAR-INSENSITIVE 3		BnaC02g09440D [Brassica napus]	Domain of unknown function DUF4283;Zinc finger, RING-type;Zinc knuckle CX2CX4HX4C
Aa31LG2G14890	Zinc finger, C3HC4 type (RING finger) family protein		uncharacterized protein LOC104822054 [Tarenaya hassleriana]	Domain of unknown function DUF4283;Zinc finger, RING-type;Zinc knuckle CX2CX4HX4C
Aa31LG2G14900	RING/U-box superfamily protein		uncharacterized protein LOC104822054 [Tarenaya hassleriana]	Domain of unknown function DUF4283;Zinc finger, RING-type;Zinc knuckle CX2CX4HX4C
Aa31LG2G14910
Aa31LG2G14930	RING/U-box superfamily protein		uncharacterized protein LOC104822054 [Tarenaya hassleriana]	Domain of unknown function DUF4283;Zinc finger, RING-type;Zinc knuckle CX2CX4HX4C
Aa31LG2G15880	allene oxide synthase
Aa31LG2G16060
Aa31LG2G16070
Aa31LG2G16150	Disease resistance protein (TIR-NBS class)		putative disease resistance protein At4g11170 [Camelina sativa]	NB-ARC;Retrotransposon Copia-like, N-terminal;Retrotransposon gag domain
Aa31LG2G16220	WRKY DNA-binding protein 64			WRKY domain
Aa31LG2G16260	Ulp1 protease family protein			Domain of unknown function DUF1985;Ulp1 protease family, C-terminal catalytic domain
Aa31LG2G16310
Aa31LG2G16370
Aa31LG2G16530	wall associated kinase-like 6	Wall-associated receptor kinase-like 1 (EC 2.7.11.-)
Aa31LG2G16540	wall associated kinase-like 7			Wall-associated receptor kinase;Wall-associated receptor kinase, galacturonan-binding domain
Aa31LG2G16550	Wall-associated kinase family protein	Wall-associated receptor kinase-like 22 (EC 2.7.11.-)		Serine-threonine/tyrosine-protein kinase, catalytic domain
Aa31LG2G16560
Aa31LG2G16570
Aa31LG2G16700			uncharacterized protein LOC108845188 [Raphanus sativus]	Probable transposase, Ptta/En/Spm, plant
Aa31LG2G16760	inter-alpha-trypsin inhibitor heavy chain-related		hypothetical protein EUTSA_v10006890mg [Eutrema salsugineum]	Ribosomal protein L24e-related;von Willebrand factor, type A
Aa31LG2G16860
Aa31LG2G17220	serine carboxypeptidase-like 3
Aa31LG2G17250	Ulp1 protease family protein			Ulp1 protease family, C-terminal catalytic domain
Aa31LG2G17260
Aa31LG2G17410
Aa31LG2G17660
Aa31LG2G17670
Aa31LG2G17900		Calcium uptake protein, mitochondrial (Mitochondrial calcium uniporter)	calcium uptake protein 1, mitochondrial-like isoform X1 [Elaeis guineensis]
Aa31LG2G17910
Aa31LG2G17920		Calcium uptake protein, mitochondrial (Mitochondrial calcium uniporter)	calcium uptake protein 1, mitochondrial-like isoform X2 [Cucumis melo]	EF-hand domain
Aa31LG2G17970		Calcium uptake protein, mitochondrial (Mitochondrial calcium uniporter)	LOW QUALITY PROTEIN: calcium uptake protein 1 homolog, mitochondrial-like [...
Aa31LG2G17980		Calcium uptake protein, mitochondrial (Mitochondrial calcium uniporter)	calcium-binding EF hand family protein [Arabidopsis thaliana]
Aa31LG2G17990
Aa31LG2G18000		Calcium uptake protein, mitochondrial (Mitochondrial calcium uniporter)	calcium-binding EF hand family protein [Arabidopsis thaliana]	EF-hand domain
Aa31LG2G18010		Calcium uptake protein, mitochondrial (Mitochondrial calcium uniporter)	calcium uptake protein 1 homolog, mitochondrial isoform X1 [Brassica olerac...	EF-hand domain
Aa31LG2G18020		Calcium uptake protein, mitochondrial (Mitochondrial calcium uniporter)	calcium-binding EF hand family protein [Arabidopsis thaliana]
Aa31LG2G18170	pseudo-response regulator 9			Signal transduction response regulator, receiver domain
Aa31LG2G18180	response regulator 12			SANT/Myb domain;Signal transduction response regulator, receiver domain
Aa31LG2G18450	response regulator 10			Signal transduction response regulator, receiver domain
Aa31LG2G18470	pseudo-response regulator 6			Signal transduction response regulator, receiver domain
Aa31LG2G18480	response regulator 2			Signal transduction response regulator, receiver domain
Aa31LG2G18490	GOLDEN2-like 2			Signal transduction response regulator, receiver domain
Aa31LG2G18630	Transcriptional factor B3 family protein	B3 domain-containing protein REM10 (Protein REPRODUCTIVE MERISTEM 10)	BnaC03g67480D [Brassica napus]	B3 DNA binding domain
Aa31LG2G18660
Aa31LG2G19680	Membrane insertion protein, OxaA/YidC with tetratricopeptide repeat domain			Snf7 family
Aa31LG2G19700		Eukaryotic translation initiation factor isoform 4G-2 (eIF(iso)4G-2)	eukaryotic translation initiation factor [Brassica napus]	MIF4G-like, type 3
Aa31LG2G19710		Eukaryotic translation initiation factor isoform 4G-2 (eIF(iso)4G-2)	MIF4G domain-containing protein / MA3 domain-containing protein [Theobroma ...	MIF4G-like, type 3
Aa31LG2G19720	MIF4G domain-containing protein / MA3 domain-containing protein	Eukaryotic translation initiation factor isoform 4G-2 (eIF(iso)4G-2)	eukaryotic translation initiation factor [Brassica napus]	MIF4G-like, type 3
Aa31LG2G20230	xyloglucan endotransglucosylase/hydrolase 20	Xyloglucan endotransglucosylase/hydrolase protein 20 (At-XTH20) (XTH-20) (E...	hypothetical protein CARUB_v10027651mg [Capsella rubella]	Glycoside hydrolase family 16;Xyloglucan endo-transglycosylase, C-terminal
Aa31LG2G20240		Xyloglucan endotransglucosylase/hydrolase protein 20 (At-XTH20) (XTH-20) (E...	xyloglucan endotransglucosylase/hydrolase protein 20-like [Tarenaya hassleriana]	Glycoside hydrolase family 16;Xyloglucan endo-transglycosylase, C-terminal
Aa31LG2G20250	xyloglucan endotransglucosylase/hydrolase 18	Xyloglucan endotransglucosylase/hydrolase protein 20 (At-XTH20) (XTH-20) (E...	xyloglucan endotransglucosylase/hydrolase protein 20-like [Tarenaya hassleriana]	Glycoside hydrolase family 16;Xyloglucan endo-transglycosylase, C-terminal
Aa31LG2G20420	Cysteine/Histidine-rich C1 domain family protein		hypothetical protein AALP_AA2G022900 [Arabis alpina]	DC1
Aa31LG2G20430			hypothetical protein EUTSA_v10007250mg [Eutrema salsugineum]	DC1
Aa31LG2G20810	cytochrome P450, family 76, subfamily C, polypeptide 1	Cytochrome P450 CYP82D47 (EC 1.14.-.-)	cytochrome P450, family 82, subfamily F, polypeptide 1 [Arabidopsis thaliana]	Cytochrome P450
Aa31LG2G21260
Aa31LG2G21510
Aa31LG2G21820
Aa31LG2G21830
Aa31LG2G2670	AMP-dependent synthetase and ligase family protein	Butyrate--CoA ligase AAE11, peroxisomal (EC 6.2.1.2) (Acyl-activating enzym...	BnaC03g40840D [Brassica napus]	AMP-binding enzyme, C-terminal domain;AMP-dependent synthetase/ligase
Aa31LG2G2680		Benzoate--CoA ligase, peroxisomal (EC 6.2.1.25) (Acyl-activating enzyme 20)...	BnaC03g40840D [Brassica napus]	AMP-binding enzyme, C-terminal domain;AMP-dependent synthetase/ligase
Aa31LG2G2690	AMP-dependent synthetase and ligase family protein	Butyrate--CoA ligase AAE11, peroxisomal (EC 6.2.1.2) (Acyl-activating enzym...	probable acyl-activating enzyme 12, peroxisomal [Brassica napus]	AMP-binding enzyme, C-terminal domain;AMP-dependent synthetase/ligase
Aa31LG2G2710	NAC domain containing protein 28	NAC domain-containing protein 86 (NAM-like protein) (No apical meristem-lik...	hypothetical protein CARUB_v10021788mg [Capsella rubella]	NAC domain
Aa31LG2G2980
Aa31LG2G4410	Protein of unknown function (DUF1216)			Domain of unknown function DUF1216
Aa31LG2G5050	cytochrome P450, family 96, subfamily A, polypeptide 2	Alkane hydroxylase MAH1 (EC 1.14.-.-) (Cytochrome P450 96A15) (Protein MID-...	cytochrome P450, family 96, subfamily A, polypeptide 12 [Arabidopsis thaliana]	Cytochrome P450
Aa31LG2G5070	Cysteine/Histidine-rich C1 domain family protein		uncharacterized protein LOC108825287 [Raphanus sativus]	DC1
Aa31LG2G6100	Homeodomain-like superfamily protein
Aa31LG2G6180	cytochrome P450, family 71, subfamily B, polypeptide 34	Cytochrome P450 71B34 (EC 1.14.-.-)	hypothetical protein EUTSA_v10004078mg [Eutrema salsugineum]	Cytochrome P450
Aa31LG2G6200	cytochrome P450, family 71, subfamily B, polypeptide 19	Cytochrome P450 71B19 (EC 1.14.-.-)	cytochrome P450 71B19 [Brassica oleracea var. oleracea]	Cytochrome P450
Aa31LG2G6340	Homeodomain-like superfamily protein	Trihelix transcription factor GT-4 (Trihelix DNA-binding protein GT-4)	trihelix transcription factor GT-1-like isoform X2 [Hevea brasiliensis]
Aa31LG2G6350
Aa31LG2G6690	Homeodomain-like superfamily protein
Aa31LG2G6770	NSP-interacting kinase 2	Protein NSP-INTERACTING KINASE 2 (EC 2.7.11.1) (LRR receptor-like serine/th...	protein NSP-INTERACTING KINASE 2 [Arabidopsis lyrata subsp. lyrata]	Leucine-rich repeat;Leucine-rich repeat-containing N-terminal, plant-type
Aa31LG2G6780				Leucine-rich repeat-containing N-terminal, plant-type
Aa31LG2G9020				Glycoside hydrolase family 1
Aa31LG2G9820	NSP-interacting kinase 3	Protein NSP-INTERACTING KINASE 3 (EC 2.7.11.1) (LRR receptor-like serine/th...	protein NSP-INTERACTING KINASE 3 [Hevea brasiliensis]	Leucine-rich repeat;Leucine-rich repeat-containing N-terminal, plant-type
Aa31LG3G10290	Protein of unknown function (DUF295)		hypothetical protein (DUF295) [Arabidopsis thaliana]	Domain unknown function DUF295
Aa31LG3G11050
Aa31LG3G11080	RING/U-box superfamily protein			Zinc finger, RING-type
Aa31LG3G11090	RING/U-box superfamily protein			Zinc finger, RING-type
Aa31LG3G11100	RING/U-box superfamily protein			Zinc finger, RING-type
Aa31LG3G11170	small ubiquitin-like modifier 2			Rad60/SUMO-like domain
Aa31LG3G11650	Protein kinase superfamily protein	Probable serine/threonine-protein kinase PBL7 (EC 2.7.11.1) (CDG1-like prot...	BnaA02g06510D [Brassica napus]	Protein kinase domain
Aa31LG3G1170	Protein of unknown function (DUF295)		hypothetical protein (DUF295) [Arabidopsis thaliana]	Domain unknown function DUF295
Aa31LG3G1180				Domain unknown function DUF295
Aa31LG3G1190	Protein of unknown function (DUF295)		hypothetical protein (DUF295) [Arabidopsis thaliana]	Domain unknown function DUF295
Aa31LG3G11970	Protein with RNI-like/FBD-like domains	Putative FBD-associated F-box protein At5g56410	LOW QUALITY PROTEIN: putative FBD-associated F-box protein At5g56410 [Arabi...	F-box domain;Leucine-rich repeat 2
Aa31LG3G1200	Protein of unknown function (DUF295)		hypothetical protein (DUF295) [Arabidopsis thaliana]	Domain unknown function DUF295
Aa31LG3G1210	Protein of unknown function (DUF295)		uncharacterized protein LOC106403501 [Brassica napus]	Domain unknown function DUF295
Aa31LG3G1220	Protein of unknown function (DUF295)		hypothetical protein ARALYDRAFT_894678 [Arabidopsis lyrata subsp. lyrata]	Domain unknown function DUF295
Aa31LG3G12310	HXXXD-type acyl-transferase family protein	Uncharacterized acetyltransferase At3g50280 (EC 2.3.1.-)	transferase family protein, partial [Arabidopsis lyrata subsp. lyrata]	Transferase
Aa31LG3G12570		Zinc protease PQQL-like (EC 3.4.24.-)
Aa31LG3G12580		Histone acetyltransferase type B catalytic subunit (HAT B) (EC 2.3.1.48)	histone acetyltransferase of the GNAT family 2 [Arabidopsis thaliana]
Aa31LG3G12610
Aa31LG3G12620	histone acetyltransferase of the GNAT family 2	Histone acetyltransferase type B catalytic subunit (HAT B) (EC 2.3.1.48)	histone acetyltransferase of the GNAT family 2 [Arabidopsis thaliana]
Aa31LG3G12660		Zinc protease PQQL-like (EC 3.4.24.-)	hypothetical protein AXX17_AT5G55930 [Arabidopsis thaliana]
Aa31LG3G1300				Domain unknown function DUF295
Aa31LG3G1310
Aa31LG3G1320			uncharacterized protein LOC103831306 [Brassica rapa]
Aa31LG3G1330				Domain unknown function DUF295
Aa31LG3G1340	Protein of unknown function (DUF295)		hypothetical protein ARALYDRAFT_894678 [Arabidopsis lyrata subsp. lyrata]	Domain unknown function DUF295
Aa31LG3G13400	Xyloglucan endotransglucosylase/hydrolase family protein	Xyloglucan endotransglucosylase/hydrolase protein 22 (At-XTH22) (XTH-22) (E...	hypothetical protein EUTSA_v10014301mg [Eutrema salsugineum]	Glycoside hydrolase family 16;Xyloglucan endo-transglycosylase, C-terminal
Aa31LG3G1450	Protein of unknown function (DUF1639)			Protein of unknown function DUF1639
Aa31LG3G14510	Protein of unknown function (DUF295)		uncharacterized protein LOC108835955 [Raphanus sativus]	Domain unknown function DUF295
Aa31LG3G15620	RING/U-box superfamily protein			Domain of unknown function DUF4283;Zinc finger, RING-type
Aa31LG3G15790	Cysteine/Histidine-rich C1 domain family protein		LOW QUALITY PROTEIN: uncharacterized protein LOC110229949 [Arabidopsis lyra...	DC1
Aa31LG3G17130	beta glucosidase 2	Beta-glucosidase 3 (AtBGLU3) (EC 3.2.1.21)	beta-glucosidase 9-like [Camelina sativa]	Glycoside hydrolase family 1
Aa31LG3G17160		Beta-glucosidase 10 (AtBGLU10) (EC 3.2.1.21)	beta-glucosidase 9-like [Camelina sativa]	Glycoside hydrolase family 1
Aa31LG3G1850	Ulp1 protease family protein			Domain of unknown function DUF1985;Ulp1 protease family, C-terminal catalytic domain
Aa31LG3G18620	HXXXD-type acyl-transferase family protein	Uncharacterized acetyltransferase At3g50280 (EC 2.3.1.-)	uncharacterized acetyltransferase At3g50280 [Arabidopsis lyrata subsp. lyrata]	Transferase
Aa31LG3G18870				Oleosin
Aa31LG3G18890	glycine rich protein 17			Oleosin
Aa31LG3G1930	HXXXD-type acyl-transferase family protein	Uncharacterized acetyltransferase At3g50280 (EC 2.3.1.-)	hypothetical protein AXX17_AT5G40750 [Arabidopsis thaliana]	Transferase
Aa31LG3G200	xyloglucan endotransglucosylase/hydrolase 14	Xyloglucan endotransglucosylase/hydrolase protein 14 (At-XTH14) (XTH-14) (E...	hypothetical protein CARUB_v10006309mg [Capsella rubella]	Glycoside hydrolase family 16;Xyloglucan endo-transglycosylase, C-terminal
Aa31LG3G2980	Cysteine/Histidine-rich C1 domain family protein		hypothetical protein AALP_AA2G022900 [Arabis alpina]	DC1
Aa31LG3G4320	Protein of unknown function (DUF295)		hypothetical protein (DUF295) [Arabidopsis thaliana]	Domain unknown function DUF295
Aa31LG3G4330	Protein of unknown function (DUF295)		BnaC06g29870D [Brassica napus]	Domain unknown function DUF295
Aa31LG3G4340	Protein of unknown function (DUF295)		hypothetical protein (DUF295) [Arabidopsis thaliana]	Domain unknown function DUF295
Aa31LG3G4350	HhH-GPD base excision DNA repair family protein
Aa31LG3G4610	Protein of unknown function (DUF295)		BnaCnng74420D [Brassica napus]	Domain unknown function DUF295
Aa31LG3G4750
Aa31LG3G5330	Disease resistance protein (TIR-NBS class)		putative disease resistance protein At4g11170 [Camelina sativa]	NB-ARC;Toll/interleukin-1 receptor homology (TIR) domain
Aa31LG3G5360	P-loop containing nucleoside triphosphate hydrolases superfamily protein
Aa31LG3G5730
Aa31LG3G5810
Aa31LG3G5860	Cysteine/Histidine-rich C1 domain family protein		hypothetical protein CARUB_v10016051mg [Capsella rubella]	DC1
Aa31LG3G5990	Argonaute family protein
Aa31LG3G6000				Argonaute linker 2 domain
Aa31LG3G6150	Cysteine/Histidine-rich C1 domain family protein		Cysteine/Histidine-rich C1 domain family protein [Arabidopsis thaliana]	DC1
Aa31LG3G6160	Cysteine/Histidine-rich C1 domain family protein		LOW QUALITY PROTEIN: uncharacterized protein LOC9317761 [Arabidopsis lyrata...	DC1
Aa31LG3G6230
Aa31LG3G6330			uncharacterized protein LOC106302654 [Brassica oleracea var. oleracea]
Aa31LG3G640	Protein of unknown function (DUF295)		hypothetical protein EUTSA_v10021985mg [Eutrema salsugineum]	Domain unknown function DUF295
Aa31LG3G650
Aa31LG3G6500	serine carboxypeptidase-like 7	Serine carboxypeptidase-like 7 (EC 3.4.16.-)	serine carboxypeptidase-like 13 isoform X1 [Brassica napus]	Peptidase S10, serine carboxypeptidase
Aa31LG3G6510	serine carboxypeptidase-like 15	Serine carboxypeptidase-like 7 (EC 3.4.16.-)	serine carboxypeptidase-like 13 isoform X1 [Brassica napus]	Peptidase S10, serine carboxypeptidase
Aa31LG3G6590	Staphylococcal nuclease homologue
Aa31LG3G660	Protein of unknown function (DUF295)		hypothetical protein EUTSA_v10021985mg [Eutrema salsugineum]	Domain unknown function DUF295
Aa31LG3G6630	Protein of unknown function (DUF295)			Domain unknown function DUF295
Aa31LG3G6670	Protein of unknown function (DUF295)		hypothetical protein CARUB_v10022095mg [Capsella rubella]
Aa31LG3G670	Protein of unknown function (DUF295)
Aa31LG3G6700
Aa31LG3G680
Aa31LG3G6850
Aa31LG3G6870
Aa31LG3G7390	F-box and associated interaction domains-containing protein	Putative F-box/kelch-repeat protein At3g22730	LOW QUALITY PROTEIN: putative F-box/kelch-repeat protein At3g22730 [Camelin...	F-box associated domain, type 1;F-box domain
Aa31LG3G7600	ECA1 gametogenesis related family protein
Aa31LG3G7620	ECA1 gametogenesis related family protein
Aa31LG3G8000	F-box and associated interaction domains-containing protein	F-box protein At1g47810		F-box associated domain, type 3;F-box domain
Aa31LG3G8020
Aa31LG3G8030	Heavy metal transport/detoxification superfamily protein	Heavy metal-associated isoprenylated plant protein 14 (AtHIP14)
Aa31LG3G8040	Copper transport protein family	Heavy metal-associated isoprenylated plant protein 14 (AtHIP14)	hypothetical protein AALP_AA8G304700 [Arabis alpina]
Aa31LG3G8050		Heavy metal-associated isoprenylated plant protein 14 (AtHIP14)	hypothetical protein AALP_AA8G304700 [Arabis alpina]
Aa31LG3G8150	F-box and associated interaction domains-containing protein	Putative F-box only protein 9	putative F-box/kelch-repeat protein At3g22730 [Camelina sativa]	F-box associated domain, type 1;F-box domain
Aa31LG3G8160				F-box associated domain, type 1
Aa31LG3G8170	F-box and associated interaction domains-containing protein	Putative F-box only protein 9	LOW QUALITY PROTEIN: putative F-box/kelch-repeat protein At3g22730 [Camelin...	F-box associated domain, type 1;F-box domain
Aa31LG3G8360	RING/U-box superfamily protein			Zinc finger, RING-type
Aa31LG3G850	Protein of unknown function (DUF295)		uncharacterized protein LOC108824503 [Raphanus sativus]	Domain unknown function DUF295
Aa31LG3G860	Protein of unknown function (DUF295)		hypothetical protein ARALYDRAFT_894678 [Arabidopsis lyrata subsp. lyrata]	Domain unknown function DUF295
Aa31LG3G880
Aa31LG3G8990		Heavy metal-associated isoprenylated plant protein 14 (AtHIP14)
Aa31LG3G9000
Aa31LG3G9010	Copper transport protein family	Heavy metal-associated isoprenylated plant protein 14 (AtHIP14)
Aa31LG4G10640	Protein kinase superfamily protein		hypothetical protein EUTSA_v10017904mg [Eutrema salsugineum]	Protein kinase domain;Serine-threonine/tyrosine-protein kinase, catalytic domain
Aa31LG4G11410	Protein kinase superfamily protein		putative serine/threonine-protein kinase [Brassica rapa]	Protein kinase domain
Aa31LG4G11420	Protein kinase superfamily protein	Receptor-like cytoplasmic kinase 176 (OsRLCK176) (EC 2.7.11.1)	serine/threonine-protein kinase CDL1-like [Raphanus sativus]	Serine-threonine/tyrosine-protein kinase, catalytic domain
Aa31LG4G11500
Aa31LG4G11620			uncharacterized protein LOC108845188 [Raphanus sativus]	Probable transposase, Ptta/En/Spm, plant
Aa31LG4G11700	Auxin-responsive GH3 family protein	4-substituted benzoates-glutamate ligase GH3.12 (EC 6.3.2.-) (Auxin-respons...	4-substituted benzoates-glutamate ligase GH3.12-like isoform X1 [Brassica napus]	GH3 family
Aa31LG4G11980	Domain of unknown function (DUF1985)		uncharacterized protein LOC111209520 [Brassica napus]	Domain of unknown function DUF1985
Aa31LG4G11990
Aa31LG4G12070	Cysteine/Histidine-rich C1 domain family protein		Cysteine/Histidine-rich C1 domain family protein [Arabidopsis thaliana]	DC1
Aa31LG4G12120	Cysteine/Histidine-rich C1 domain family protein		uncharacterized protein LOC104782472 [Camelina sativa]	DC1
Aa31LG4G12240	PF00395 - S-layer homology domain (SLH) (1 of 2)
Aa31LG4G12350	F-box family protein			F-box associated domain, type 1
Aa31LG4G12360	F-box and associated interaction domains-containing protein			F-box associated domain, type 3;F-box domain
Aa31LG4G12370				F-box domain
Aa31LG4G12380
Aa31LG4G12400	F-box and associated interaction domains-containing protein		hypothetical protein AALP_AA8G162500 [Arabis alpina]	F-box associated domain, type 3;F-box domain
Aa31LG4G12410	F-box and associated interaction domains-containing protein			F-box associated domain, type 3
Aa31LG4G12430	F-box associated ubiquitination effector family protein		hypothetical protein AALP_AA8G162500 [Arabis alpina]	F-box associated domain, type 3;F-box domain
Aa31LG4G12440	F-box and associated interaction domains-containing protein			F-box associated domain, type 3;F-box domain
Aa31LG4G12450	Family of unknown function (DUF662)			RAB6-interacting golgin
Aa31LG4G12460	F-box and associated interaction domains-containing protein		hypothetical protein AALP_AA8G162500 [Arabis alpina]	F-box associated domain, type 3;F-box domain
Aa31LG4G12470	F-box family protein			F-box associated domain, type 3
Aa31LG4G12530	DNAse I-like superfamily protein			Zinc knuckle CX2CX4HX4C
Aa31LG4G12620	Cysteine/Histidine-rich C1 domain family protein		hypothetical protein EUTSA_v10007250mg [Eutrema salsugineum]	DC1
Aa31LG4G13070	WRKY DNA-binding protein 66			WRKY domain
Aa31LG4G13080				WRKY domain
Aa31LG4G13090	F-box and associated interaction domains-containing protein	F-box protein At2g34280	hypothetical protein EUTSA_v10003053mg [Eutrema salsugineum]	F-box associated domain, type 1;F-box domain
Aa31LG4G13100				WRKY domain
Aa31LG4G13110				WRKY domain
Aa31LG4G13120	WRKY DNA-binding protein 2			WRKY domain
Aa31LG4G13130				WRKY domain
Aa31LG4G13140
Aa31LG4G13160	WRKY DNA-binding protein 46			WRKY domain
Aa31LG4G13170	WRKY DNA-binding protein 55			WRKY domain
Aa31LG4G13180	WRKY family transcription factor family protein			WRKY domain
Aa31LG4G13460	Leucine-rich repeat protein kinase family protein	Leucine-rich repeat protein 1 (AtLRR1)	leucine-rich repeat protein 1 [Brassica napus]	Leucine-rich repeat;Leucine-rich repeat-containing N-terminal, plant-type
Aa31LG4G13470	Leucine-rich repeat (LRR) family protein	Leucine-rich repeat protein 1 (AtLRR1)	somatic embryogenesis receptor kinase 2-like [Brassica oleracea var. oleracea]	Leucine-rich repeat;Leucine-rich repeat-containing N-terminal, plant-type
Aa31LG4G13580	Cysteine/Histidine-rich C1 domain family protein	Endoribonuclease Dicer homolog 3 (EC 3.1.26.-) (Dicer-like protein 3) (AtDC...	hypothetical protein CARUB_v10019827mg [Capsella rubella]	DC1
Aa31LG4G14370	cyclin-dependent kinase E;1	Cyclin-dependent kinase E-1 (CDKE;1) (EC 2.7.11.22) (EC 2.7.11.23) (Cyclin-...	cyclin-dependent kinase E-1 [Tarenaya hassleriana]	Protein kinase domain
Aa31LG4G1450	chloroplastic acetylcoenzyme A carboxylase 1
Aa31LG4G1460	Pleckstrin homology (PH) domain-containing protein / lipid-binding START domain-containing protein
Aa31LG4G14690	PTHR11685:SF107 - C3H4 TYPE ZINC FINGER PROTEIN-RELATED (1 of 19)		hypothetical protein AALP_AA6G289400 [Arabis alpina]	IBR domain
Aa31LG4G14700	zinc finger (C3HC4-type RING finger) family protein		hypothetical protein AALP_AA6G289400 [Arabis alpina]	IBR domain
Aa31LG4G14710	RING/U-box protein with C6HC-type zinc finger		hypothetical protein AALP_AA6G289400 [Arabis alpina]	IBR domain
Aa31LG4G14720	PTHR11685:SF133 - C3H4 TYPE ZINC FINGER PROTEIN (1 of 2)		hypothetical protein AALP_AA6G289400 [Arabis alpina]
Aa31LG4G14730	RING/U-box superfamily protein		BnaC02g34000D [Brassica napus]
Aa31LG4G14760	IBR domain containing protein		zinc finger family protein, partial [Arabidopsis lyrata subsp. lyrata]
Aa31LG4G14770	RING/U-box protein with C6HC-type zinc finger		hypothetical protein AALP_AA6G289400 [Arabis alpina]	IBR domain
Aa31LG4G14780	zinc finger (C3HC4-type RING finger) family protein		hypothetical protein AALP_AA6G289400 [Arabis alpina]	IBR domain;Zinc finger, RING-type
Aa31LG4G15000
Aa31LG4G15010
Aa31LG4G15110	actin depolymerizing factor 2			Actin-depolymerising factor homology domain
Aa31LG4G15130	actin depolymerizing factor 1			Actin-depolymerising factor homology domain
Aa31LG4G15200	Domain of unknown function (DUF966)			Protein of unknown function DUF966
Aa31LG4G15210				Protein of unknown function DUF966
Aa31LG4G15220	Domain of unknown function (DUF966)		BnaAnng21550D [Brassica napus]	Protein of unknown function DUF966
Aa31LG4G15230	Domain of unknown function (DUF966)			Protein of unknown function DUF966
Aa31LG4G15420	Leucine-rich repeat protein kinase family protein	Putative receptor-like protein kinase At3g46340 (EC 2.7.11.1)	hypothetical protein AXX17_AT3G40230 [Arabidopsis thaliana]	Leucine-rich repeat;Malectin-like domain;Serine-threonine/tyrosine-protein kinase, catalytic domain
Aa31LG4G15450	Leucine-rich repeat protein kinase family protein	Putative receptor-like protein kinase At3g46340 (EC 2.7.11.1)	hypothetical protein AXX17_AT3G40230 [Arabidopsis thaliana]	Leucine-rich repeat;Malectin-like domain;Serine-threonine/tyrosine-protein kinase, catalytic domain
Aa31LG4G15660	UDP-glucosyl transferase 76E12	Flavonol 3-O-glucosyltransferase UGT76E12 (EC 2.4.1.91) (Flavonol 7-O-beta-...	UDP-glucosyl transferase 76E12 [Arabidopsis thaliana]	UDP-glucuronosyl/UDP-glucosyltransferase
Aa31LG4G15740	Cysteine/Histidine-rich C1 domain family protein		uncharacterized protein LOC106313151 [Brassica oleracea var. oleracea]	DC1
Aa31LG4G15750	Cysteine/Histidine-rich C1 domain family protein		uncharacterized protein LOC104773078 [Camelina sativa]	DC1
Aa31LG4G15760			uncharacterized protein LOC104773078 [Camelina sativa]
Aa31LG4G15770	Cysteine/Histidine-rich C1 domain family protein		uncharacterized protein LOC104768064 [Camelina sativa]	DC1
Aa31LG4G15990	Cysteine/Histidine-rich C1 domain family protein		uncharacterized protein LOC110228531 [Arabidopsis lyrata subsp. lyrata]	DC1
Aa31LG4G16000	Cysteine/Histidine-rich C1 domain family protein		LOW QUALITY PROTEIN: uncharacterized protein LOC110229949 [Arabidopsis lyra...	DC1
Aa31LG4G17400	Cysteine/Histidine-rich C1 domain family protein		hypothetical protein AALP_AA2G022900 [Arabis alpina]	DC1
Aa31LG4G17570	Cysteine/Histidine-rich C1 domain family protein		hypothetical protein EUTSA_v10013207mg [Eutrema salsugineum]	DC1
Aa31LG4G17580	Cysteine/Histidine-rich C1 domain family protein		hypothetical protein AALP_AA2G022900 [Arabis alpina]	DC1
Aa31LG4G17680	Cysteine/Histidine-rich C1 domain family protein		hypothetical protein AXX17_AT5G01470 [Arabidopsis thaliana]	DC1
Aa31LG4G17690	Cysteine/Histidine-rich C1 domain family protein		Cysteine/Histidine-rich C1 domain family protein [Arabidopsis thaliana]	DC1
Aa31LG4G17700	Cysteine/Histidine-rich C1 domain family protein		Cysteine/Histidine-rich C1 domain family protein [Arabidopsis thaliana]	DC1
Aa31LG4G17710	Cysteine/Histidine-rich C1 domain family protein		uncharacterized protein LOC104703786 [Camelina sativa]	DC1
Aa31LG4G17720	zinc ion binding		Cysteine/Histidine-rich C1 domain family protein [Arabidopsis thaliana]	DC1
Aa31LG4G17730			hypothetical protein EUTSA_v10013207mg [Eutrema salsugineum]	DC1
Aa31LG4G17740
Aa31LG4G17750	Cysteine/Histidine-rich C1 domain family protein		hypothetical protein CARUB_v10019827mg [Capsella rubella]	DC1
Aa31LG4G17760
Aa31LG4G17770	Cysteine/Histidine-rich C1 domain family protein		Cysteine/Histidine-rich C1 domain family protein [Arabidopsis thaliana]	DC1
Aa31LG4G17780			uncharacterized protein LOC9309116 [Arabidopsis lyrata subsp. lyrata]	DC1
Aa31LG4G17830
Aa31LG4G17840
Aa31LG4G17850			Cysteine/Histidine-rich C1 domain family protein [Arabidopsis thaliana]	DC1
Aa31LG4G17860			hypothetical protein AALP_AA2G022900 [Arabis alpina]	DC1
Aa31LG4G2570	glutathione S-transferase TAU 19	Glutathione S-transferase U19 (AtGSTU19) (EC 2.5.1.18) (GST class-tau membe...	LOW QUALITY PROTEIN: GST_C domain-containing protein/GST_N domain-containin...
Aa31LG4G5400	DEAD/DEAH box RNA helicase family protein	DEAD-box ATP-dependent RNA helicase 15 (EC 3.6.4.13) (UAP56 homolog A)	hypothetical protein LR48_Vigan04g218100 [Vigna angularis]	DEAD/DEAH box helicase domain
Aa31LG4G7580			hypothetical protein CARUB_v10020455mg [Capsella rubella]	Plant methyltransferase dimerisation
Aa31LG4G7590	O-methyltransferase 1	Indole glucosinolate O-methyltransferase 1 (EC 2.1.1.-)	BnaA08g12410D [Brassica napus]	O-methyltransferase domain;Plant methyltransferase dimerisation
Aa31LG4G7600	O-methyltransferase family protein	Indole glucosinolate O-methyltransferase 4 (EC 2.1.1.-)	indole glucosinolate O-methyltransferase 1-like [Raphanus sativus]	O-methyltransferase domain;Plant methyltransferase dimerisation
Aa31LG4G7610				O-methyltransferase domain
Aa31LG4G7620	O-methyltransferase family protein	Indole glucosinolate O-methyltransferase 4 (EC 2.1.1.-)	BnaA08g12410D [Brassica napus]	O-methyltransferase domain;Plant methyltransferase dimerisation
Aa31LG4G9200	F-box and associated interaction domains-containing protein			F-box associated domain, type 3;F-box domain
Aa31LG4G9390	P-loop containing nucleoside triphosphate hydrolases superfamily protein	Kinesin-like protein KIN-5D	kinesin-like protein KIN-5D [Camelina sativa]
Aa31LG4G9510	cytochrome P450, family 705, subfamily A, polypeptide 3	Cytochrome P450 705A22 (EC 1.14.-.-) (Protein GRAVITY PERSISTENCE SIGNAL 1)	cytochrome P450, family 705, subfamily A, polypeptide 22 [Arabidopsis thaliana]	Cytochrome P450
Aa31LG4G9740	Protein with RNI-like/FBD-like domains			Leucine-rich repeat 2
Aa31LG4G9760	Protein with RNI-like/FBD-like domains
Aa31LG4G9840	Endomembrane protein 70 protein family
Aa31LG4G9910	Wall-associated kinase family protein	Wall-associated receptor kinase-like 22 (EC 2.7.11.-)	wall-associated receptor kinase-like 22 isoform X1 [Camelina sativa]	Serine-threonine/tyrosine-protein kinase, catalytic domain;Wall-associated receptor kinase
Aa31LG4G9920
Aa31LG5G1210		WAT1-related protein At4g01450	nodulin MtN21 family protein [Arabidopsis lyrata subsp. lyrata]	EamA domain
Aa31LG5G13110	Plant stearoyl-acyl-carrier-protein desaturase family protein	Stearoyl-[acyl-carrier-protein] 9-desaturase 5, chloroplastic (Stearoyl-ACP...	stearoyl-[acyl-carrier-protein] 9-desaturase 5, chloroplastic, partial [Rhi...	Fatty acid desaturase, type 2
Aa31LG5G13340
Aa31LG5G14370	SAUR-like auxin-responsive protein family			Small auxin-up RNA
Aa31LG5G14420	SAUR-like auxin-responsive protein family	Auxin-responsive protein SAUR20 (Protein SMALL AUXIN UP RNA 20)	auxin-responsive protein SAUR21-like [Brassica rapa]	Small auxin-up RNA
Aa31LG5G14690	RmlC-like cupins superfamily protein	Putative germin-like protein subfamily 1 member 2	hypothetical protein CARUB_v10016046mg [Capsella rubella]	Cupin 1
Aa31LG5G14880	ARM repeat superfamily protein
Aa31LG5G1490	copper ion binding;electron carriers		hypothetical protein CARUB_v10002682mg [Capsella rubella]	Phytocyanin domain
Aa31LG5G15460	Frigida-like protein		uncharacterized protein LOC106453006 [Brassica napus]	Frigida-like
Aa31LG5G16250	AGAMOUS-like 71			Transcription factor, MADS-box
Aa31LG5G16260	AGAMOUS-like 16			Transcription factor, MADS-box
Aa31LG5G1750
Aa31LG5G1770	RING/U-box superfamily protein			Domain of unknown function DUF4283;Zinc finger, RING-type;Zinc knuckle CX2CX4HX4C
Aa31LG5G1790	alpha/beta-Hydrolases superfamily protein
Aa31LG5G1830	ARM repeat superfamily protein	Importin subunit alpha-3 (IMPa-3) (Karyopherin subunit alpha-2) (KAP-alpha-...	hypothetical protein CARUB_v10003501mg [Capsella rubella]	Armadillo
Aa31LG5G19080	BTB/POZ domain-containing protein	Putative BTB/POZ domain-containing protein At2g40450	putative BTB/POZ domain-containing protein At2g40440 [Brassica rapa]	BTB/POZ domain
Aa31LG5G19090
Aa31LG5G19100	BTB/POZ domain-containing protein	Putative BTB/POZ domain-containing protein At2g40450	putative BTB/POZ domain-containing protein At2g40450 [Brassica napus]	BTB/POZ domain
Aa31LG5G19110		Putative BTB/POZ domain-containing protein At2g05330	putative BTB/POZ domain-containing protein At2g40440 [Brassica napus]	BTB/POZ domain
Aa31LG5G19350	ARM repeat superfamily protein		LOW QUALITY PROTEIN: protein MOR1-like [Raphanus sativus]
Aa31LG5G19740	PF03732 - Retrotransposon gag protein (Retrotrans_gag) (1 of 2)		uncharacterized protein LOC108871895 [Brassica rapa]
Aa31LG5G20380			caffeoylshikimate esterase isoform X2 [Brassica rapa]	Serine aminopeptidase, S33
Aa31LG5G20400			caffeoylshikimate esterase [Raphanus sativus]	Serine aminopeptidase, S33
Aa31LG5G20530
Aa31LG5G20540	Ulp1 protease family protein			Domain of unknown function DUF1985
Aa31LG5G20600	SKP1-like 4		SKP1-like protein 1B [Arachis ipaensis]	SKP1 component, dimerisation;SKP1 component, POZ domain
Aa31LG5G20650				SKP1 component, dimerisation;SKP1 component, POZ domain
Aa31LG5G21910	Ribosomal protein S8 family protein	40S ribosomal protein S15a-1	hypothetical protein B456_003G136100 [Gossypium raimondii]	Ribosomal protein S8
Aa31LG5G22030	Domain of unknown function (DUF1985)		uncharacterized protein LOC106405038 [Brassica napus]	Domain of unknown function DUF1985;Ulp1 protease family, C-terminal catalytic domain
Aa31LG5G23000	wall associated kinase-like 6
Aa31LG5G23010	Wall-associated kinase family protein			Wall-associated receptor kinase;Wall-associated receptor kinase, galacturonan-binding domain
Aa31LG5G23020
Aa31LG5G23320	Domain of unknown function (DUF1985)
Aa31LG5G23440
Aa31LG5G23480	AGAMOUS-like 80
Aa31LG5G23680
Aa31LG5G23720
Aa31LG5G24030
Aa31LG5G24060
Aa31LG5G3100	prohibitin 2	Prohibitin-2, mitochondrial (Atphb2)	prohibitin-2, mitochondrial-like [Raphanus sativus]	Band 7 domain
Aa31LG5G3400	RING/U-box superfamily protein			Domain of unknown function DUF4283;Zinc finger, RING-type;Zinc knuckle CX2CX4HX4C
Aa31LG5G4380				Domain of unknown function DUF4283;Zinc finger, RING-type;Zinc knuckle CX2CX4HX4C
Aa31LG5G4510				Glycoside hydrolase family 1
Aa31LG5G5310	RING/U-box superfamily protein			Domain of unknown function DUF4283;Zinc finger, RING-type;Zinc knuckle CX2CX4HX4C
Aa31LG5G6160	RING/U-box superfamily protein			Domain of unknown function DUF4283;Zinc finger, RING-type;Zinc knuckle CX2CX4HX4C
Aa31LG5G680	TRAF-like family protein		uncharacterized protein LOC108824104 [Raphanus sativus]	MATH/TRAF domain
Aa31LG5G690	copper ion binding;electron carriers		early nodulin-20-like [Brassica rapa]	Phytocyanin domain
Aa31LG5G700	TRAF-like family protein			MATH/TRAF domain
Aa31LG5G7500	Ribosomal protein S8 family protein	40S ribosomal protein S15a-1	hypothetical protein B456_001G108200 [Gossypium raimondii]	Ribosomal protein S8
Aa31LG5G8520	transporter associated with antigen processing protein 1	ABC transporter B family member 26, chloroplastic (ABC transporter ABCB.26)...	abc transporter, putative [Ricinus communis]	ABC transporter type 1, transmembrane domain
Aa31LG5G8570	subtilase 4.12	CO(2)-response secreted protease (Subtilisin-like serine protease) (AtSBT5....	CO(2)-response secreted protease-like [Brassica oleracea var. oleracea]	Peptidase S8 propeptide/proteinase inhibitor I9;Peptidase S8/S53 domain
Aa31LG5G8580	Subtilisin-like serine endopeptidase family protein	CO(2)-response secreted protease (Subtilisin-like serine protease) (AtSBT5....	CO(2)-response secreted protease-like [Brassica oleracea var. oleracea]	Peptidase S8 propeptide/proteinase inhibitor I9;Peptidase S8/S53 domain
Aa31LG5G8940	F-box family protein
Aa31LG6G10210	RING/U-box protein with C6HC-type zinc finger		potential E3 ubiquitin-protein ligase ariadne-2 [Arabidopsis lyrata subsp. ...
Aa31LG6G10290				Domain of unknown function DUF1216
Aa31LG6G10300	Protein of unknown function (DUF1216)			Domain of unknown function DUF1216
Aa31LG6G10330	Staphylococcal nuclease homologue
Aa31LG6G10740	cytochrome P450, family 96, subfamily A, polypeptide 4	Alkane hydroxylase MAH1 (EC 1.14.-.-) (Cytochrome P450 96A15) (Protein MID-...	alkane hydroxylase MAH1-like [Camelina sativa]	Cytochrome P450
Aa31LG6G10750		Alkane hydroxylase MAH1 (EC 1.14.-.-) (Cytochrome P450 96A15) (Protein MID-...	alkane hydroxylase MAH1 [Arabidopsis lyrata subsp. lyrata]	Cytochrome P450
Aa31LG6G10860	ENTH/ANTH/VHS superfamily protein
Aa31LG6G11180
Aa31LG6G11260	serine carboxypeptidase-like 12	Serine carboxypeptidase-like 12 (EC 3.4.16.-)	serine carboxypeptidase-like 12 isoform X2 [Arabidopsis lyrata subsp. lyrata]	Peptidase S10, serine carboxypeptidase
Aa31LG6G11340
Aa31LG6G11600	basic pathogenesis-related protein 1	Pathogenesis-related protein 1 (AtPRB1)	pathogenesis-related protein 1 [Hevea brasiliensis]	CAP domain
Aa31LG6G12340	alpha/beta-Hydrolases superfamily protein	Serine carboxypeptidase-like 18 (EC 3.4.16.-)	hypothetical protein AXX17_AT1G67510 [Arabidopsis thaliana]	Peptidase S10, serine carboxypeptidase
Aa31LG6G12780	Ulp1 protease family protein			Domain of unknown function DUF1985;Ulp1 protease family, C-terminal catalytic domain
Aa31LG6G13720	PS II oxygen-evolving complex 1	Oxygen-evolving enhancer protein 1, chloroplastic (OEE1) (33 kDa subunit of...	oxygen-evolving enhancer protein 1, chloroplastic [Arabidopsis lyrata subsp...	Photosystem II PsbO, manganese-stabilising
Aa31LG6G13740
Aa31LG6G13790
Aa31LG6G13800	LOB domain-containing protein 35			Lateral organ boundaries, LOB
Aa31LG6G15510	Galactose oxidase/kelch repeat superfamily protein			F-box domain;Kelch repeat type 1
Aa31LG6G15720	cytochrome P450, family 76, subfamily C, polypeptide 5	Alkane hydroxylase MAH1 (EC 1.14.-.-) (Cytochrome P450 96A15) (Protein MID-...	alkane hydroxylase MAH1-like [Raphanus sativus]	Cytochrome P450
Aa31LG6G15730	cytochrome P450, family 82, subfamily C, polypeptide 2	Alkane hydroxylase MAH1 (EC 1.14.-.-) (Cytochrome P450 96A15) (Protein MID-...	hypothetical protein ARALYDRAFT_352944 [Arabidopsis lyrata subsp. lyrata]	Cytochrome P450
Aa31LG6G15740	cytochrome P450, family 96, subfamily A, polypeptide 8	Alkane hydroxylase MAH1 (EC 1.14.-.-) (Cytochrome P450 96A15) (Protein MID-...	hypothetical protein ARALYDRAFT_352944 [Arabidopsis lyrata subsp. lyrata]	Cytochrome P450
Aa31LG6G15750	cytochrome P450, family 96, subfamily A, polypeptide 10	Alkane hydroxylase MAH1 (EC 1.14.-.-) (Cytochrome P450 96A15) (Protein MID-...	alkane hydroxylase MAH1 [Arabidopsis lyrata subsp. lyrata]	Cytochrome P450
Aa31LG6G15770	cytochrome P450, family 94, subfamily B, polypeptide 1	Alkane hydroxylase MAH1 (EC 1.14.-.-) (Cytochrome P450 96A15) (Protein MID-...	alkane hydroxylase MAH1 [Arabidopsis lyrata subsp. lyrata]	Cytochrome P450
Aa31LG6G15780	cytochrome P450, family 706, subfamily A, polypeptide 4	Alkane hydroxylase MAH1 (EC 1.14.-.-) (Cytochrome P450 96A15) (Protein MID-...	cytochrome P450, family 96, subfamily A, polypeptide 3 [Arabidopsis thaliana]	Cytochrome P450
Aa31LG6G15800	cytochrome P450, family 96, subfamily A, polypeptide 3	Alkane hydroxylase MAH1 (EC 1.14.-.-) (Cytochrome P450 96A15) (Protein MID-...	cytochrome P450, family 96, subfamily A, polypeptide 3 [Arabidopsis thaliana]	Cytochrome P450
Aa31LG6G15810	cytochrome P450, family 71, subfamily A, polypeptide 13	Alkane hydroxylase MAH1 (EC 1.14.-.-) (Cytochrome P450 96A15) (Protein MID-...	alkane hydroxylase MAH1-like [Brassica rapa]	Cytochrome P450
Aa31LG6G15820	cytochrome P450, family 96, subfamily A, polypeptide 3	Alkane hydroxylase MAH1 (EC 1.14.-.-) (Cytochrome P450 96A15) (Protein MID-...	hypothetical protein ARALYDRAFT_352944 [Arabidopsis lyrata subsp. lyrata]	Cytochrome P450
Aa31LG6G2040	phosphatidylserine decarboxylase 2			Phosphatidylserine decarboxylase-related
Aa31LG6G2650		Terpenoid synthase 9 (AtTPS09) (EC 4.2.3.-)	putative terpene cyclase [Arabidopsis thaliana]
Aa31LG6G3510
Aa31LG6G3520
Aa31LG6G3530	F-box family protein		FBS2 [Arabidopsis thaliana]
Aa31LG6G3850	methionine sulfoxide reductase B9	Peptide methionine sulfoxide reductase B9 (AtMSRB9) (EC 1.8.4.12) (Peptide-...	hypothetical protein AALP_AA7G044000 [Arabis alpina]	Peptide methionine sulphoxide reductase MrsB
Aa31LG6G3860	methionine sulfoxide reductase B 2	Peptide methionine sulfoxide reductase B2, chloroplastic (AtMSRB2) (EC 1.8....	methionine sulfoxide reductase B 2 [Arabidopsis thaliana]	Peptide methionine sulphoxide reductase MrsB
Aa31LG6G4000	cytochrome P450, family 96, subfamily A, polypeptide 8	Alkane hydroxylase MAH1 (EC 1.14.-.-) (Cytochrome P450 96A15) (Protein MID-...	alkane hydroxylase MAH1-like [Raphanus sativus]	Cytochrome P450
Aa31LG6G4750	Fatty acid hydroxylase superfamily protein	Methylsterol monooxygenase 1-2 (EC 1.14.18.9) (Sterol 4-alpha-methyl-oxidas...	methylsterol monooxygenase 1-2 [Camelina sativa]	Fatty acid hydroxylase
Aa31LG6G4760		Methylsterol monooxygenase 1-3 (EC 1.14.18.9) (Sterol 4-alpha-methyl-oxidas...	methylsterol monooxygenase 1-3 [Camelina sativa]	Fatty acid hydroxylase
Aa31LG6G4770		Methylsterol monooxygenase 1-2 (EC 1.14.18.9) (Sterol 4-alpha-methyl-oxidas...	methylsterol monooxygenase 1-3 [Arabidopsis lyrata subsp. lyrata]	Fatty acid hydroxylase
Aa31LG6G4780		Methylsterol monooxygenase 1-3 (EC 1.14.18.9) (Sterol 4-alpha-methyl-oxidas...	hypothetical protein EUTSA_v10024722mg [Eutrema salsugineum]	Fatty acid hydroxylase
Aa31LG6G4790		Methylsterol monooxygenase 1-2 (EC 1.14.18.9) (Sterol 4-alpha-methyl-oxidas...	hypothetical protein CARUB_v10005108mg [Capsella rubella]	Fatty acid hydroxylase
Aa31LG6G4810		Methylsterol monooxygenase 1-3 (EC 1.14.18.9) (Sterol 4-alpha-methyl-oxidas...	hypothetical protein EUTSA_v10024722mg [Eutrema salsugineum]	Fatty acid hydroxylase
Aa31LG6G5080	Ulp1 protease family protein			Domain of unknown function DUF1985;Ulp1 protease family, C-terminal catalytic domain
Aa31LG6G5210				Serine-threonine/tyrosine-protein kinase, catalytic domain
Aa31LG6G5260				Serine-threonine/tyrosine-protein kinase, catalytic domain
Aa31LG6G5620	importin alpha isoform 6	Importin subunit alpha-6 (IMPa-6)	importin subunit alpha-6 [Arabidopsis lyrata subsp. lyrata]	Armadillo;Atypical Arm repeat
Aa31LG6G6350	cytochrome P450, family 96, subfamily A, polypeptide 4	Alkane hydroxylase MAH1 (EC 1.14.-.-) (Cytochrome P450 96A15) (Protein MID-...	CYP96A3 [Arabidopsis lyrata subsp. lyrata]	Cytochrome P450
Aa31LG6G6360
Aa31LG6G6440
Aa31LG6G6460	CAP (Cysteine-rich secretory proteins, Antigen 5, and Pathogenesis-related 1 protein) superfamily protein	Pathogenesis-related protein PR-1 type	Allergen V5/Tpx-1-related protein [Corchorus olitorius]	CAP domain
Aa31LG6G6560	Receptor-like protein kinase-related family protein	Cysteine-rich receptor-like protein kinase 11 (Cysteine-rich RLK11) (EC 2.7...	cysteine-rich receptor-like protein kinase 24 [Brassica napus]	Gnk2-homologous domain;Serine-threonine/tyrosine-protein kinase, catalytic domain
Aa31LG6G7100				F-box associated domain, type 3
Aa31LG6G7120	F-box and associated interaction domains-containing protein			F-box associated domain, type 3;F-box domain
Aa31LG6G7310
Aa31LG6G9520
Aa31LG6G9540				ABC transporter-like
Aa31LG6G9580	ABC2 homolog 11	ABC transporter A family member 9 (ABC transporter ABCA.9) (AtABCA9) (ABC2 ...	ABC transporter A family member 9 isoform X1 [Raphanus sativus]	ABC transporter-like
Aa31LG6G9610		ABC transporter A family member 9 (ABC transporter ABCA.9) (AtABCA9) (ABC2 ...	ABC transporter A family member 11-like, partial [Nicotiana tabacum]	ABC transporter-like
Aa31LG6G9750
Aa31LG6G9820
Aa31LG7G10720
Aa31LG7G10800	F-box and associated interaction domains-containing protein			F-box domain
Aa31LG7G10810	F-box family protein			F-box associated domain, type 3
Aa31LG7G10890
Aa31LG7G10900	Argonaute family protein	Protein argonaute 2	hypothetical protein EUTSA_v10006643mg [Eutrema salsugineum]	Piwi domain
Aa31LG7G10910	Argonaute family protein			Argonaute linker 2 domain;Piwi domain
Aa31LG7G10920
Aa31LG7G10930				Piwi domain
Aa31LG7G10940				Piwi domain
Aa31LG7G11220				Domain of unknown function DUF4283;Zinc knuckle CX2CX4HX4C
Aa31LG7G11520	Domain of unknown function (DUF1985)
Aa31LG7G12020	regulatory particle non-ATPase subunit 5B
Aa31LG7G12850
Aa31LG7G13000
Aa31LG7G13100	allene oxide synthase
Aa31LG7G13240	Pentatricopeptide repeat (PPR-like) superfamily protein
Aa31LG7G13430
Aa31LG7G14150
Aa31LG7G1420	importin alpha isoform 6	Importin subunit alpha-6 (IMPa-6)	importin subunit alpha-6 [Arabidopsis lyrata subsp. lyrata]	Armadillo;Atypical Arm repeat
Aa31LG7G14940	Protein of unknown function (DUF295)
Aa31LG7G14950	Protein of unknown function (DUF295)			Domain unknown function DUF295
Aa31LG7G15140	Protein of unknown function (DUF295)		hypothetical protein EUTSA_v10019605mg [Eutrema salsugineum]	Domain unknown function DUF295
Aa31LG7G15300	SAUR-like auxin-responsive protein family			Small auxin-up RNA
Aa31LG7G15450
Aa31LG7G15480	Protein kinase superfamily protein			Protein kinase domain
Aa31LG7G15500	Protein of unknown function (DUF295)		hypothetical protein EUTSA_v10021985mg [Eutrema salsugineum]	Domain unknown function DUF295
Aa31LG7G15640	Calcium-dependent lipid-binding (CaLB domain) family protein
Aa31LG7G1620
Aa31LG7G1650
Aa31LG7G1740
Aa31LG7G1770	inner membrane protein OXA1-like	Mitochondrial inner membrane protein OXA1-like		Membrane insertase YidC/ALB3/OXA1/COX18
Aa31LG7G1780
Aa31LG7G1810	Membrane insertion protein, OxaA/YidC with tetratricopeptide repeat domain	ALBINO3-like protein 3, mitochondrial		Snf7 family
Aa31LG7G1830	importin alpha isoform 6	Importin subunit alpha-6 (IMPa-6)	hypothetical protein SMAC_03949 [Sordaria macrospora k-hell]	Armadillo
Aa31LG7G2020	glutathione S-transferase TAU 25	Glutathione S-transferase U25 (AtGSTU25) (EC 2.5.1.18) (GST class-tau membe...	hypothetical protein CARUB_v10010257mg [Capsella rubella]	Glutathione S-transferase, C-terminal;Glutathione S-transferase, N-terminal
Aa31LG7G2400	importin alpha isoform 6	Importin subunit alpha-6 (IMPa-6)	importin subunit alpha-2-like [Glycine max]	Armadillo;Atypical Arm repeat
Aa31LG7G2410	Disease resistance protein (TIR-NBS class)		probable disease resistance protein RPP1 [Brassica rapa]	NB-ARC;Toll/interleukin-1 receptor homology (TIR) domain
Aa31LG7G3270	importin alpha isoform 6	Importin subunit alpha-6 (IMPa-6)	importin subunit alpha-like [Gossypium raimondii]	Armadillo;Atypical Arm repeat
Aa31LG7G3280	ARM repeat superfamily protein	Importin subunit alpha-6 (IMPa-6)	importin subunit alpha-2 [Hevea brasiliensis]	Armadillo;Atypical Arm repeat
Aa31LG7G350	importin alpha isoform 6	Importin subunit alpha-6 (IMPa-6)	importin subunit alpha-6 [Arabidopsis lyrata subsp. lyrata]	Armadillo;Atypical Arm repeat
Aa31LG7G3630		Pre-mRNA-splicing factor ATP-dependent RNA helicase DEAH1 (EC 3.6.4.13) (DE...	pre-mRNA-splicing factor ATP-dependent RNA helicase DEAH1 [Camelina sativa]
Aa31LG7G3740		Pre-mRNA-splicing factor ATP-dependent RNA helicase DEAH1 (EC 3.6.4.13) (DE...	pre-mRNA-splicing factor ATP-dependent RNA helicase DEAH1 [Camelina sativa]
Aa31LG7G4950	F-box family protein	Putative F-box/kelch-repeat protein At1g20790	hypothetical protein CARUB_v10011337mg [Capsella rubella]	F-box domain
Aa31LG7G4960		Putative F-box/kelch-repeat protein At1g20790		F-box domain
Aa31LG7G5100	Auxin-responsive GH3 family protein	4-substituted benzoates-glutamate ligase GH3.12 (EC 6.3.2.-) (Auxin-respons...	hypothetical protein AALP_AA5G274100 [Arabis alpina]	GH3 family
Aa31LG7G6900	Disease resistance-responsive (dirigent-like protein) family protein	Dirigent protein 11 (AtDIR11)	dirigent protein 11 [Camelina sativa]	Dirigent protein
Aa31LG7G7120		MLP-like protein 31	MLP-like protein 31 [Camelina sativa]	Bet v I/Major latex protein
Aa31LG7G7130	Polyketide cyclase/dehydrase and lipid transport superfamily protein	MLP-like protein 31		Bet v I/Major latex protein
Aa31LG7G7510				Protein of unknown function DUF220
Aa31LG7G7520				Protein of unknown function DUF220
Aa31LG7G7530				Protein of unknown function DUF220
Aa31LG7G7540				Protein of unknown function DUF220
Aa31LG7G7550
Aa31LG7G7560
Aa31LG7G7570				Protein of unknown function DUF220
Aa31LG7G9140	Protein of unknown function (DUF1639)			Protein of unknown function DUF1639
Aa31LG7G920	importin alpha isoform 6	Importin subunit alpha-6 (IMPa-6)	importin subunit alpha-6 [Arabidopsis lyrata subsp. lyrata]	Armadillo;Atypical Arm repeat
Aa31LG7G930	ARM repeat superfamily protein	Importin subunit alpha-6 (IMPa-6)	importin subunit alpha-like [Durio zibethinus]	Armadillo;Atypical Arm repeat
Aa31LG8G10860	F-box family protein	F-box protein At2g34280	F-box/LRR-repeat/kelch-repeat protein At1g09650-like, partial [Camelina sativa]	F-box associated domain, type 1;F-box domain
Aa31LG8G10900	F-box and associated interaction domains-containing protein	F-box protein At2g34280	F-box protein At5g10340-like [Brassica napus]	F-box associated domain, type 1
Aa31LG8G10910	F-box family protein	F-box protein At2g34280	LOW QUALITY PROTEIN: F-box protein At2g34280 [Arabidopsis lyrata subsp. lyrata]	F-box associated domain, type 1
Aa31LG8G11800	F-box and associated interaction domains-containing protein			F-box associated domain, type 1
Aa31LG8G11960				Domain of unknown function DUF1985
Aa31LG8G11970	peptide transporter 2
Aa31LG8G12130	Ulp1 protease family protein			Domain of unknown function DUF1985
Aa31LG8G12140	beta glucosidase 11		BnaA07g08740D [Brassica napus]	Domain of unknown function DUF1985;Glycoside hydrolase family 1
Aa31LG8G12180	Seven transmembrane MLO family protein	MLO-like protein 6 (AtMlo6)	MLO-like protein 6 [Rhinolophus sinicus]	Mlo-related protein
Aa31LG8G12350	PTHR34962:SF1 - PROTEIN EMBRYO DEFECTIVE 1703 (1 of 3)		uncharacterized protein LOC103830325 [Brassica rapa]
Aa31LG8G12450
Aa31LG8G12600	copper ion binding;electron carriers		uncharacterized protein LOC9311550 [Arabidopsis lyrata subsp. lyrata]	Phytocyanin domain
Aa31LG8G13090	NAC domain containing protein 69			NAC domain
Aa31LG8G13150
Aa31LG8G13160				Small GTPase superfamily, ARF/SAR type
Aa31LG8G13170
Aa31LG8G13180	ADP-ribosylation factor B1A			Small GTPase superfamily, ARF/SAR type
Aa31LG8G14140
Aa31LG8G14160
Aa31LG8G14180
Aa31LG8G14250	Galactose oxidase/kelch repeat superfamily protein			F-box domain;Kelch repeat type 1
Aa31LG8G14260	Galactose oxidase/kelch repeat superfamily protein			F-box domain;Kelch repeat type 1
Aa31LG8G14270
Aa31LG8G14400
Aa31LG8G14410	Galactose oxidase/kelch repeat superfamily protein			F-box domain;Kelch repeat type 1
Aa31LG8G14420	Galactose oxidase/kelch repeat superfamily protein			F-box domain;Kelch repeat type 1
Aa31LG8G15320
Aa31LG8G15340
Aa31LG8G15360	F-box family protein	Putative F-box/kelch-repeat protein At1g20790	putative F-box protein At1g20795 [Camelina sativa]	F-box domain
Aa31LG8G15370	F-box family protein
Aa31LG8G1810	Ribosomal protein L18ae family
Aa31LG8G1820
Aa31LG8G1840
Aa31LG8G1850	PTHR10052//PTHR10052:SF11 - 60S RIBOSOMAL PROTEIN L18A // SUBFAMILY NOT NAMED (1 of 2)
Aa31LG8G1870	DNA directed RNA polymerase, 7 kDa subunit			RNA polymerase archaeal subunit P/eukaryotic subunit RPABC4
Aa31LG8G1900	F-box family protein	Putative F-box protein At1g30920	hypothetical protein EUTSA_v10009588mg [Eutrema salsugineum]	F-box associated domain, type 3;F-box domain
Aa31LG8G1910	APRATAXIN-like	Transcription factor bHLH140 (Basic helix-loop-helix protein 140) (AtbHLH14...	basic helix-loop-helix family protein [Arabidopsis lyrata subsp. lyrata]	F-box associated domain, type 3;F-box domain
Aa31LG8G3560	nitrile specifier protein 4	Nitrile-specifier protein 4 (AtNSP4) (Jacalin-related lectin 29)	nitrile specifier protein 4 [Arabidopsis thaliana]	Jacalin-like lectin domain;Kelch repeat type 1
Aa31LG8G3570		Jacalin-related lectin 35 (JA-responsive protein 1) (Myrosinase-binding pro...	Mannose-binding lectin superfamily protein [Arabidopsis thaliana]	Jacalin-like lectin domain
Aa31LG8G3580	Mannose-binding lectin superfamily protein	Jacalin-related lectin 34	myrosinase-binding protein 2-like [Camelina sativa]	Jacalin-like lectin domain
Aa31LG8G3590		Jacalin-related lectin 35 (JA-responsive protein 1) (Myrosinase-binding pro...		Jacalin-like lectin domain
Aa31LG8G5010	cytochrome P450, family 96, subfamily A, polypeptide 4	Alkane hydroxylase MAH1 (EC 1.14.-.-) (Cytochrome P450 96A15) (Protein MID-...	hypothetical protein AALP_AAs42226U000100 [Arabis alpina]	Cytochrome P450
Aa31LG8G5790	TraB family protein		LOW QUALITY PROTEIN: traB domain-containing protein-like [Tarenaya hassleriana]	TraB family
Aa31LG8G5800				TraB family
Aa31LG8G6310	F-box and associated interaction domains-containing protein	F-box protein At2g34280	hypothetical protein EUTSA_v10003053mg [Eutrema salsugineum]	F-box associated domain, type 1;F-box domain
Aa31LG8G6340	F-box and associated interaction domains-containing protein			F-box associated domain, type 1;F-box domain
Aa31LG8G6350	F-box and associated interaction domains-containing protein	F-box protein At2g34280	hypothetical protein CARUB_v10001101mg [Capsella rubella]	F-box associated domain, type 1;F-box domain
Aa31LG8G6360				F-box associated domain, type 1
Aa31LG8G6370	F-box and associated interaction domains-containing protein	F-box protein At2g34280	F-box/LRR-repeat/kelch-repeat protein At1g09650-like [Camelina sativa]	F-box associated domain, type 1;F-box domain
Aa31LG8G6400	F-box and associated interaction domains-containing protein	F-box protein At2g34280	LOW QUALITY PROTEIN: F-box protein At2g34280 [Arabidopsis lyrata subsp. lyrata]	F-box associated domain, type 1;F-box domain
Aa31LG8G6650	AGAMOUS-like 98			Transcription factor, MADS-box
Aa31LG8G6660	AGAMOUS-like 103			Transcription factor, MADS-box
Aa31LG8G6760	AGAMOUS-like 103			Transcription factor, MADS-box
Aa31LG8G6910	cytochrome P450, family 705, subfamily A, polypeptide 12	Cytochrome P450 705A20 (EC 1.14.-.-)	hypothetical protein AALP_AA7G094400 [Arabis alpina]	Cytochrome P450
Aa31LG8G6930	cytochrome P450, family 705, subfamily A, polypeptide 20	Cytochrome P450 705A20 (EC 1.14.-.-)	hypothetical protein EUTSA_v10020513mg [Eutrema salsugineum]	Cytochrome P450
Aa31LG8G6980	cytochrome P450, family 705, subfamily A, polypeptide 23	Cytochrome P450 705A22 (EC 1.14.-.-) (Protein GRAVITY PERSISTENCE SIGNAL 1)	cytochrome P450 705A5-like [Camelina sativa]	Cytochrome P450
Aa31LG8G7940	RING/U-box superfamily protein		uncharacterized protein LOC104822054 [Tarenaya hassleriana]	Domain of unknown function DUF4283;Zinc finger, RING-type;Zinc knuckle CX2CX4HX4C
Aa31LG8G9960	P-loop containing nucleoside triphosphate hydrolases superfamily protein
Aa31LG9G10760	cysteine-rich RLK (RECEPTOR-like protein kinase) 31	Putative cysteine-rich receptor-like protein kinase 32 (Cysteine-rich RLK32...	putative cysteine-rich receptor-like protein kinase 35 isoform X1 [Tarenaya...	Gnk2-homologous domain;Serine-threonine/tyrosine-protein kinase, catalytic domain;S-locus receptor kinase, C-terminal
Aa31LG9G10770	cysteine-rich RLK (RECEPTOR-like protein kinase) 6	Putative cysteine-rich receptor-like protein kinase 35 (Cysteine-rich RLK35...	putative cysteine-rich receptor-like protein kinase 32 [Arabidopsis lyrata ...	Gnk2-homologous domain;Protein kinase domain;Serine-threonine/tyrosine-protein kinase, catalytic domain
Aa31LG9G11810	RNA-binding (RRM/RBD/RNP motifs) family protein			RNA recognition motif domain
Aa31LG9G11820	RNA-binding (RRM/RBD/RNP motifs) family protein			RNA recognition motif domain
Aa31LG9G13040
Aa31LG9G13050
Aa31LG9G13110	ubiquitin-conjugating enzyme 18	Probable ubiquitin-conjugating enzyme E2 18 (EC 2.3.2.23) (E2 ubiquitin-con...	BnaC09g17320D [Brassica napus]	Ubiquitin-conjugating enzyme E2
Aa31LG9G1440	SET domain protein 2
Aa31LG9G15120	RING/U-box superfamily protein			Domain of unknown function DUF4283;Zinc finger, RING-type
Aa31LG9G15780
Aa31LG9G15800
Aa31LG9G16640	Auxin-responsive GH3 family protein	4-substituted benzoates-glutamate ligase GH3.12 (EC 6.3.2.-) (Auxin-respons...	4-substituted benzoates-glutamate ligase GH3.12-like isoform X1 [Brassica o...	GH3 family
Aa31LG9G16730	RmlC-like cupins superfamily protein	Germin-like protein subfamily 1 member 13	germin-like protein subfamily 1 member 13 [Brassica rapa]	Cupin 1
Aa31LG9G16800	germin-like protein 9	Germin-like protein subfamily 1 member 8	germin-like protein subfamily 1 member 11 [Raphanus sativus]	Cupin 1
Aa31LG9G1720		Kinesin-like protein KIN-7O
Aa31LG9G17400
Aa31LG9G1750
Aa31LG9G3360		Serine carboxypeptidase-like 15 (EC 3.4.16.-)	BnaC05g23740D [Brassica napus]	Peptidase S10, serine carboxypeptidase
Aa31LG9G3380		Serine carboxypeptidase-like 7 (EC 3.4.16.-)	hypothetical protein CARUB_v10013737mg [Capsella rubella]	Peptidase S10, serine carboxypeptidase
Aa31LG9G3390	serine carboxypeptidase-like 7	Serine carboxypeptidase-like 7 (EC 3.4.16.-)	serine carboxypeptidase-like 18 isoform X1 [Tarenaya hassleriana]	Peptidase S10, serine carboxypeptidase
Aa31LG9G3400	serine carboxypeptidase-like 43	Serine carboxypeptidase-like 14 (EC 3.4.16.-)	hypothetical protein AALP_AA3G132700 [Arabis alpina]	Peptidase S10, serine carboxypeptidase
Aa31LG9G3410	serine carboxypeptidase-like 11	Serine carboxypeptidase-like 14 (EC 3.4.16.-)	hypothetical protein CARUB_v10013737mg [Capsella rubella]	Peptidase S10, serine carboxypeptidase
Aa31LG9G3420	sinapoylglucose 1	Serine carboxypeptidase-like 14 (EC 3.4.16.-)	serine carboxypeptidase-like 14 isoform X2 [Raphanus sativus]	Peptidase S10, serine carboxypeptidase
Aa31LG9G3430	serine carboxypeptidase-like 20	Serine carboxypeptidase-like 14 (EC 3.4.16.-)	hypothetical protein CARUB_v10015328mg [Capsella rubella]	Peptidase S10, serine carboxypeptidase
Aa31LG9G3440	serine carboxypeptidase-like 14	Serine carboxypeptidase-like 14 (EC 3.4.16.-)	serine carboxypeptidase-like 13 isoform X1 [Brassica napus]	Peptidase S10, serine carboxypeptidase
Aa31LG9G3450	SERINE CARBOXYPEPTIDASE-LIKE 49	Serine carboxypeptidase-like 7 (EC 3.4.16.-)	serine carboxypeptidase-like 2 isoform X2 [Camelina sativa]	Peptidase S10, serine carboxypeptidase
Aa31LG9G3460		Serine carboxypeptidase-like 15 (EC 3.4.16.-)	serine carboxypeptidase-like 14 [Arabidopsis lyrata subsp. lyrata]	Peptidase S10, serine carboxypeptidase
Aa31LG9G3470				Peptidase S10, serine carboxypeptidase
Aa31LG9G3500		Serine carboxypeptidase-like 14 (EC 3.4.16.-)	serine carboxypeptidase-like 14 [Camelina sativa]	Peptidase S10, serine carboxypeptidase
Aa31LG9G3510	alpha/beta-Hydrolases superfamily protein	Serine carboxypeptidase-like 14 (EC 3.4.16.-)	hypothetical protein CARUB_v10015328mg [Capsella rubella]	Peptidase S10, serine carboxypeptidase
Aa31LG9G3530				Peptidase S10, serine carboxypeptidase
Aa31LG9G3550	serine carboxypeptidase-like 45	Serine carboxypeptidase-like 14 (EC 3.4.16.-)	hypothetical protein CARUB_v10015328mg [Capsella rubella]	Peptidase S10, serine carboxypeptidase
Aa31LG9G3560	alpha/beta-Hydrolases superfamily protein	Serine carboxypeptidase-like 14 (EC 3.4.16.-)	hypothetical protein CARUB_v10013730mg [Capsella rubella]	Peptidase S10, serine carboxypeptidase
Aa31LG9G3570	serine carboxypeptidase-like 14	Serine carboxypeptidase-like 14 (EC 3.4.16.-)	serine carboxypeptidase-like 14 [Camelina sativa]	Peptidase S10, serine carboxypeptidase
Aa31LG9G3580	serine carboxypeptidase-like 7	Serine carboxypeptidase-like 7 (EC 3.4.16.-)	hypothetical protein CARUB_v10013737mg [Capsella rubella]	Peptidase S10, serine carboxypeptidase
Aa31LG9G3980	calcium-binding EF hand family protein
Aa31LG9G4220		Potassium transporter 5 (AtHAK1) (AtHAK5) (AtPOT5)		Potassium transporter
Aa31LG9G4230
Aa31LG9G4250		Potassium transporter 5 (AtHAK1) (AtHAK5) (AtPOT5)
Aa31LG9G4260
Aa31LG9G4270
Aa31LG9G4320
Aa31LG9G4480	mitochondrial editing factor 20
Aa31LG9G4640
Aa31LG9G4650
Aa31LG9G4670
Aa31LG9G4680
Aa31LG9G4690
Aa31LG9G4700
Aa31LG9G5160	Cysteine/Histidine-rich C1 domain family protein		uncharacterized protein LOC9309116 [Arabidopsis lyrata subsp. lyrata]	DC1
Aa31LG9G5280				Ulp1 protease family, C-terminal catalytic domain
Aa31LG9G5340
Aa31LG9G5620	replicon protein A2
Aa31LG9G5630	Zinc finger, C3HC4 type (RING finger) family protein			Zinc finger, RING-type
Aa31LG9G5660
Aa31LG9G5810
Aa31LG9G5820
Aa31LG9G5830
Aa31LG9G5840
Aa31LG9G6060	Domain of unknown function (DUF1985)		uncharacterized protein LOC106405038 [Brassica napus]	Domain of unknown function DUF1985;Ulp1 protease family, C-terminal catalytic domain
Aa31LG9G6230	AT hook motif DNA-binding family protein			PPC domain
Aa31LG9G6240	AT hook motif DNA-binding family protein			PPC domain
Aa31LG9G6250			AT-hook motif nuclear-localized protein 8 [Arabidopsis lyrata subsp. lyrata]	PPC domain
Aa31LG9G6310	F-box and associated interaction domains-containing protein			F-box associated domain, type 3;F-box domain
Aa31LG9G6340	Ulp1 protease family protein			Domain of unknown function DUF1985;Ulp1 protease family, C-terminal catalytic domain
Aa31LG9G6530	serine carboxypeptidase-like 14	Serine carboxypeptidase-like 14 (EC 3.4.16.-)	serine carboxypeptidase-like 15 isoform X1 [Raphanus sativus]	Peptidase S10, serine carboxypeptidase
Aa31LG9G8600
Aa31LG9G8610
Aa31LG9G8620
Aa31LG9G8630
Aa31LG9G9110	ENTH/ANTH/VHS superfamily protein
Aa31LG9G9670	methionine sulfoxide reductase B5	Peptide methionine sulfoxide reductase B5 (AtMSRB5) (EC 1.8.4.12) (Peptide-...	peptide methionine sulfoxide reductase B5-like [Camelina sativa]	Peptide methionine sulphoxide reductase MrsB
Aa31sc1018G10
Aa31sc101G10	Domain of unknown function (DUF1985)			Domain of unknown function DUF1985
Aa31sc103G20	embryo defective 1273
Aa31sc1041G10
Aa31sc1055G10
Aa31sc105G10
Aa31sc107G60				Delta-aminolevulinic acid dehydratase
Aa31sc107G70	Aldolase superfamily protein	Delta-aminolevulinic acid dehydratase 1, chloroplastic (ALADH1) (EC 4.2.1.2...	Delta-aminolevulinic acid dehydratase, chloroplastic [Triticum urartu]	Delta-aminolevulinic acid dehydratase
Aa31sc108G50			uncharacterized protein LOC106302654 [Brassica oleracea var. oleracea]	Probable transposase, Ptta/En/Spm, plant
Aa31sc1090G10	RING/U-box superfamily protein		uncharacterized protein LOC104822054 [Tarenaya hassleriana]	Domain of unknown function DUF4283;Zinc finger, RING-type;Zinc knuckle CX2CX4HX4C
Aa31sc1092G10			uncharacterized protein LOC106302654 [Brassica oleracea var. oleracea]	Probable transposase, Ptta/En/Spm, plant
Aa31sc1094G10
Aa31sc110G10
Aa31sc110G50
Aa31sc1110G10
Aa31sc1118G10
Aa31sc111G20				Peptidase S10, serine carboxypeptidase
Aa31sc111G30	alpha/beta-Hydrolases superfamily protein	Serine carboxypeptidase-like 7 (EC 3.4.16.-)	serine carboxypeptidase-like 13 isoform X2 [Brassica oleracea var. oleracea]	Peptidase S10, serine carboxypeptidase
Aa31sc111G70	serine carboxypeptidase-like 15	Serine carboxypeptidase-like 15 (EC 3.4.16.-)	hypothetical protein CARUB_v10013737mg [Capsella rubella]	Peptidase S10, serine carboxypeptidase
Aa31sc1126G30
Aa31sc112G30	Ulp1 protease family protein			Ulp1 protease family, C-terminal catalytic domain
Aa31sc112G40
Aa31sc112G50				Domain of unknown function DUF1985
Aa31sc112G60	origin recognition complex second largest subunit 2
Aa31sc115G20	SAUR-like auxin-responsive protein family
Aa31sc1169G10
Aa31sc1174G10
Aa31sc1187G40	CCCH-type zinc finger protein with ARM repeat domain	Zinc finger CCCH domain-containing protein 30 (AtC3H30)	hypothetical protein EUTSA_v10016315mg [Eutrema salsugineum]
Aa31sc118G90
Aa31sc119G10	DNAse I-like superfamily protein
Aa31sc119G60	Ulp1 protease family protein			Ulp1 protease family, C-terminal catalytic domain
Aa31sc119G70
Aa31sc119G80	Domain of unknown function (DUF1985)			Domain of unknown function DUF1985
Aa31sc123G10	Protein of unknown function (DUF295)			Domain unknown function DUF295
Aa31sc123G20
Aa31sc125G10
Aa31sc128G70				Arabidopsis retrotransposon Orf1
Aa31sc129G30	RING/U-box protein with C6HC-type zinc finger		hypothetical protein AALP_AA6G289400 [Arabis alpina]
Aa31sc12G230	Domain of unknown function (DUF1985)
Aa31sc130G50	Seven transmembrane MLO family protein	MLO-like protein 6 (AtMlo6)	MLO-like protein 6 [Rhinolophus sinicus]	Mlo-related protein
Aa31sc131G20	Staphylococcal nuclease homologue			Arabidopsis retrotransposon Orf1
Aa31sc1360G30	Protein kinase superfamily protein	Non-functional pseudokinase ZED1 (Protein HOPZ-ETI-DEFICIENT 1)	non-functional pseudokinase ZED1-like [Raphanus sativus]	Protein kinase domain
Aa31sc137G20
Aa31sc13G120	RING/U-box superfamily protein			Zinc finger, RING-type
Aa31sc13G130	RING/U-box superfamily protein			Zinc finger, RING-type
Aa31sc13G20				Probable transposase, Ptta/En/Spm, plant
Aa31sc13G40	Leucine-rich repeat protein kinase family protein	Probable LRR receptor-like serine/threonine-protein kinase At1g07560 (EC 2....	hypothetical protein EUTSA_v10023262mg [Eutrema salsugineum]	Leucine-rich repeat;Leucine rich repeat 4;Malectin-like domain;Protein kinase domain;Serine-threonine/tyrosine-protein kinase, catalytic domain
Aa31sc13G70
Aa31sc1418G10
Aa31sc1492G20
Aa31sc1492G30
Aa31sc1492G40
Aa31sc14G150
Aa31sc150G20		Heat shock 70 kDa protein 4 (Heat shock cognate 70 kDa protein 4) (Heat sho...	putative mediator of RNA polymerase II transcription subunit 37c [Zea mays]	Heat shock protein 70 family
Aa31sc150G30		Heat shock 70 kDa protein 4 (Heat shock cognate 70 kDa protein 4) (Heat sho...	probable mediator of RNA polymerase II transcription subunit 37c [Cucurbita...	Heat shock protein 70 family
Aa31sc1521G10
Aa31sc153G30
Aa31sc154G10	Ulp1 protease family protein			Domain of unknown function DUF1985;Ulp1 protease family, C-terminal catalytic domain
Aa31sc154G20
Aa31sc154G80	Staphylococcal nuclease homologue		hypothetical protein CARUB_v10017620mg [Capsella rubella]
Aa31sc1579G10				Peptidase S10, serine carboxypeptidase
Aa31sc1579G20	serine carboxypeptidase-like 14	Serine carboxypeptidase-like 14 (EC 3.4.16.-)	hypothetical protein CARUB_v10015328mg [Capsella rubella]	Peptidase S10, serine carboxypeptidase
Aa31sc1579G30	serine carboxypeptidase-like 45	Serine carboxypeptidase-like 17 (EC 3.4.16.-)	serine carboxypeptidase-like 14 [Arabidopsis lyrata subsp. lyrata]	Peptidase S10, serine carboxypeptidase
Aa31sc158G50	Staphylococcal nuclease homologue
Aa31sc15G30	Zinc finger, C3HC4 type (RING finger) family protein			Zinc finger, RING-type
Aa31sc15G50
Aa31sc15G60	replicon protein A2
Aa31sc15G70	Zinc finger, C3HC4 type (RING finger) family protein			Zinc finger, RING-type
Aa31sc15G80				Zinc finger, RING-type
Aa31sc161G20				B3 DNA binding domain
Aa31sc161G30	AP2/B3-like transcriptional factor family protein	B3 domain-containing protein REM7 (Auxin response factor 25) (Protein REPRO...	B3 domain-containing protein REM7-like [Brassica oleracea var. oleracea]	B3 DNA binding domain
Aa31sc170G50	peptidase M20/M25/M40 family protein			Peptidase M20
Aa31sc170G60	fumarase 1			Fumarase C, C-terminal
Aa31sc172G60	Domain of unknown function (DUF1985)			Domain of unknown function DUF1985
Aa31sc1734G20
Aa31sc177G10
Aa31sc1782G20	cytochrome P450, family 82, subfamily F, polypeptide 1	Cytochrome P450 82C3 (EC 1.14.-.-)	BnaC07g42050D [Brassica napus]	Cytochrome P450
Aa31sc1791G10	Cytochrome P450 superfamily protein	Cytochrome P450 82A3 (EC 1.14.-.-) (Cytochrome P450 CP6)	cytochrome P450 CYP82D47-like [Brassica napus]	Cytochrome P450
Aa31sc1796G10	beta glucosidase 2	Beta-glucosidase 3 (AtBGLU3) (EC 3.2.1.21)	beta-glucosidase 9-like isoform X1 [Brassica oleracea var. oleracea]	Glycoside hydrolase family 1
Aa31sc17G190	synaptotagmin A	Synaptotagmin-1 (NTMC2T1.1) (Synaptotagmin A)	hypothetical protein CARUB_v10024798mg [Capsella rubella]	C2 domain
Aa31sc1802G10	CAAX amino terminal protease family protein
Aa31sc1839G10	inner membrane protein OXA1-like	Mitochondrial inner membrane protein OXA1-like	hypothetical protein EUTSA_v10001727mg [Eutrema salsugineum]	Membrane insertase YidC/ALB3/OXA1/COX18
Aa31sc1859G10	Protein with RNI-like/FBD-like domains	Putative FBD-associated F-box protein At5g56410	LOW QUALITY PROTEIN: putative FBD-associated F-box protein At5g56410 [Arabi...	F-box domain;Leucine-rich repeat 2
Aa31sc185G130	Ubiquitin-conjugating enzyme family protein			Ubiquitin-conjugating enzyme E2
Aa31sc18G150			hypothetical protein EUTSA_v10012231mg, partial [Eutrema salsugineum]
Aa31sc18G160
Aa31sc18G20	F-box and associated interaction domains-containing protein	F-box protein At2g34280	LOW QUALITY PROTEIN: F-box protein At2g34280 [Arabidopsis lyrata subsp. lyrata]	F-box associated domain, type 1;F-box domain
Aa31sc191G10
Aa31sc1936G20
Aa31sc1940G10
Aa31sc194G10	F-box and associated interaction domains-containing protein	Putative F-box protein At1g31000	hypothetical protein EUTSA_v10023891mg [Eutrema salsugineum]	F-box associated domain, type 3;F-box domain
Aa31sc194G30				Phytocyanin domain
Aa31sc194G40	plastocyanin-like domain-containing protein		hypothetical protein EUTSA_v10019575mg [Eutrema salsugineum]	Phytocyanin domain
Aa31sc1953G10	calcium-binding EF hand family protein
Aa31sc1955G10
Aa31sc1955G20	APRATAXIN-like	Transcription factor bHLH140 (Basic helix-loop-helix protein 140) (AtbHLH14...
Aa31sc1971G10	Ubiquitin-like superfamily protein
Aa31sc1975G10
Aa31sc1982G10
Aa31sc198G50	YDG/SRA domain-containing protein	YDG domain-containing protein At5g47150	YDG domain-containing protein At5g47150-like [Brassica rapa]	SRA-YDG
Aa31sc19G130			hypothetical protein EUTSA_v10017904mg [Eutrema salsugineum]	Protein kinase domain
Aa31sc19G140
Aa31sc19G150	Transcriptional factor B3 family protein		hypothetical protein CARUB_v10004562mg [Capsella rubella]	B3 DNA binding domain
Aa31sc19G160	Protein kinase superfamily protein		hypothetical protein EUTSA_v10017904mg [Eutrema salsugineum]	Protein kinase domain
Aa31sc19G20		Putative BTB/POZ domain-containing protein At2g05330	hypothetical protein ARALYDRAFT_901144 [Arabidopsis lyrata subsp. lyrata]	BTB/POZ domain
Aa31sc19G50	BTB/POZ domain-containing protein		putative BTB/POZ domain-containing protein At2g40450 [Brassica napus]	BTB/POZ domain
Aa31sc201G60	wall associated kinase-like 7			Wall-associated receptor kinase;Wall-associated receptor kinase, galacturonan-binding domain
Aa31sc201G70
Aa31sc2034G10	cyclic nucleotide gated channel 5	Probable cyclic nucleotide-gated ion channel 5 (AtCNGC5) (Cyclic nucleotide...	hypothetical protein EUTSA_v10012803mg [Eutrema salsugineum]	Peptidase C1A, papain C-terminal
Aa31sc2040G10	histone acetyltransferase of the GNAT family 2	Histone acetyltransferase type B catalytic subunit (HAT B) (EC 2.3.1.48)	histone acetyltransferase of the GNAT family 2 [Arabidopsis thaliana]
Aa31sc204G30
Aa31sc205G10
Aa31sc207G20
Aa31sc2095G10
Aa31sc209G20
Aa31sc209G50
Aa31sc2100G10	benzoyloxyglucosinolate 1	Benzoate--CoA ligase, peroxisomal (EC 6.2.1.25) (Acyl-activating enzyme 20)...	probable acyl-activating enzyme 12, peroxisomal [Raphanus sativus]	AMP-dependent synthetase/ligase
Aa31sc2107G10	Protein kinase family protein	Casein kinase 1-like protein HD16 (EC 2.7.11.1) (Os03g0793500 protein) (Pro...	hypothetical protein EUTSA_v10020172mg [Eutrema salsugineum]	Protein kinase domain
Aa31sc2112G10	AMP-dependent synthetase and ligase family protein	Benzoate--CoA ligase, peroxisomal (EC 6.2.1.25) (Acyl-activating enzyme 20)...	BnaC03g40840D [Brassica napus]	AMP-dependent synthetase/ligase
Aa31sc2119G10	APRATAXIN-like
Aa31sc214G40	Domain of unknown function (DUF1985)		uncharacterized protein LOC106405038 [Brassica napus]	Domain of unknown function DUF1985;Ulp1 protease family, C-terminal catalytic domain
Aa31sc2189G10	AMP-dependent synthetase and ligase family protein	Butyrate--CoA ligase AAE11, peroxisomal (EC 6.2.1.2) (Acyl-activating enzym...	LOW QUALITY PROTEIN: butyrate--CoA ligase AAE11, peroxisomal [Theobroma cacao]	AMP-dependent synthetase/ligase
Aa31sc21G90
Aa31sc221G10
Aa31sc222G20
Aa31sc222G30				Probable transposase, Ptta/En/Spm, plant
Aa31sc2239G10	serine carboxypeptidase-like 14	Serine carboxypeptidase-like 14 (EC 3.4.16.-)	hypothetical protein CARUB_v10013737mg [Capsella rubella]	Peptidase S10, serine carboxypeptidase
Aa31sc2277G10	calreticulin 1b	Calreticulin-2	calreticulin-2 [Arabidopsis lyrata subsp. lyrata]	Calreticulin/calnexin
Aa31sc2295G10
Aa31sc234G10
Aa31sc236G40	BTB/POZ domain-containing protein	Putative BTB/POZ domain-containing protein At2g40440	hypothetical protein ARALYDRAFT_901144 [Arabidopsis lyrata subsp. lyrata]	BTB/POZ domain
Aa31sc23G270	Leucine-rich repeat protein kinase family protein	Probable LRR receptor-like serine/threonine-protein kinase PAM74 (EC 2.7.11...	probable LRR receptor-like serine/threonine-protein kinase At5g59680 [Arabi...	Leucine-rich repeat;Malectin-like domain;Protein kinase domain;Serine-threonine/tyrosine-protein kinase, catalytic domain
Aa31sc23G390	alpha/beta-Hydrolases superfamily protein			Peptidase S10, serine carboxypeptidase
Aa31sc247G10
Aa31sc24G10	Domain of unknown function (DUF1985)			Domain of unknown function DUF1985
Aa31sc251G20	Domain of unknown function (DUF1985)			Domain of unknown function DUF1985
Aa31sc251G30
Aa31sc2523G10	HXXXD-type acyl-transferase family protein		hypothetical protein EUTSA_v10015498mg, partial [Eutrema salsugineum]	Transferase
Aa31sc25G40	PF00395 - S-layer homology domain (SLH) (1 of 2)		uncharacterized protein LOC9312994 [Arabidopsis lyrata subsp. lyrata]
Aa31sc25G80
Aa31sc2601G10
Aa31sc261G20
Aa31sc263G10	Domain of unknown function (DUF1985)			Domain of unknown function DUF1985;Ulp1 protease family, C-terminal catalytic domain
Aa31sc2656G10	F-box and associated interaction domains-containing protein			F-box associated domain, type 3;F-box domain
Aa31sc2673G10	APRATAXIN-like	Transcription factor bHLH140 (Basic helix-loop-helix protein 140) (AtbHLH14...	hypothetical protein AALP_AA8G004900 [Arabis alpina]
Aa31sc2698G10	calreticulin 1b	Calreticulin-2	calreticulin-2 [Arabidopsis lyrata subsp. lyrata]	Calreticulin/calnexin
Aa31sc26G50	BTB/POZ domain-containing protein	BTB/POZ domain-containing protein At5g48510	BnaC04g01320D [Brassica napus]	BTB/POZ domain
Aa31sc26G90	COP1-interacting protein-related
Aa31sc276G10	F-box and associated interaction domains-containing protein	Putative F-box protein At5g42430	F-box family protein [Arabidopsis lyrata subsp. lyrata]	F-box associated domain, type 3;F-box domain
Aa31sc276G30				F-box associated domain, type 3
Aa31sc276G40				F-box associated domain, type 3;F-box domain
Aa31sc276G50	F-box and associated interaction domains-containing protein	Putative F-box protein At1g33020	hypothetical protein EUTSA_v10019545mg [Eutrema salsugineum]	F-box associated domain, type 3;F-box domain
Aa31sc276G60	CAP (Cysteine-rich secretory proteins, Antigen 5, and Pathogenesis-related 1 protein) superfamily protein			CAP domain
Aa31sc27G50	S-locus lectin protein kinase family protein
Aa31sc27G60	Family of unknown function (DUF662)			RAB6-interacting golgin
Aa31sc283G10
Aa31sc296G10	Mitochondrial import inner membrane translocase subunit Tim17/Tim22/Tim23 family protein
Aa31sc296G20
Aa31sc303G10
Aa31sc308G10
Aa31sc309G20
Aa31sc312G10
Aa31sc317G40	NSP-interacting kinase 1
Aa31sc317G50	Auxin-responsive GH3 family protein	4-substituted benzoates-glutamate ligase GH3.12 (EC 6.3.2.-) (Auxin-respons...	4-substituted benzoates-glutamate ligase GH3.12-like [Rhinolophus sinicus]	GH3 family
Aa31sc317G60				GH3 family
Aa31sc318G10	Domain of unknown function (DUF1985)
Aa31sc319G100
Aa31sc319G110	Protein of unknown function (DUF295)			Domain unknown function DUF295
Aa31sc319G30
Aa31sc319G40
Aa31sc319G50
Aa31sc319G60
Aa31sc319G70
Aa31sc319G80
Aa31sc319G90
Aa31sc322G10
Aa31sc323G30	peptidase M20/M25/M40 family protein			Peptidase M20
Aa31sc333G20	P-loop containing nucleoside triphosphate hydrolases superfamily protein
Aa31sc334G10
Aa31sc339G20
Aa31sc33G60
Aa31sc34G70
Aa31sc356G10
Aa31sc35G80	P-loop containing nucleoside triphosphate hydrolases superfamily protein	Cytosolic sulfotransferase 1 (AtSOT1) (EC 2.8.2.-)	hypothetical protein EUTSA_v10014092mg [Eutrema salsugineum]	Sulfotransferase domain
Aa31sc369G50
Aa31sc36G20	RING/U-box superfamily protein			Zinc finger, RING-type
Aa31sc36G70	high affinity K+ transporter 5			Potassium transporter
Aa31sc36G80	oligouridylate binding protein 1B
Aa31sc374G10	PF04642 - Protein of unknown function, DUF601 (DUF601) (1 of 4)
Aa31sc374G20
Aa31sc38G10
Aa31sc38G20
Aa31sc396G10
Aa31sc400G50				Probable transposase, Ptta/En/Spm, plant
Aa31sc400G60
Aa31sc411G20	Domain of unknown function (DUF1985)			Domain of unknown function DUF1985;Ulp1 protease family, C-terminal catalytic domain
Aa31sc412G60	cyclin-dependent kinase E;1	Cyclin-dependent kinase E-1 (CDKE;1) (EC 2.7.11.22) (EC 2.7.11.23) (Cyclin-...	cyclin-dependent kinase E-1 [Tarenaya hassleriana]	Protein kinase domain
Aa31sc413G10	nucleic acid binding;zinc ion binding
Aa31sc42G100	Transcriptional factor B3 family protein	B3 domain-containing protein REM-like 3 (Protein REPRODUCTIVE MERISTEM-like...	hypothetical protein CARUB_v10004562mg [Capsella rubella]	B3 DNA binding domain
Aa31sc42G110	Protein kinase superfamily protein			Protein kinase domain
Aa31sc45G10
Aa31sc46G40	COP1-interacting protein-related
Aa31sc46G50	Transcriptional factor B3 family protein			B3 DNA binding domain
Aa31sc46G80	Transcriptional factor B3 family protein			B3 DNA binding domain
Aa31sc471G10	ankyrin repeat-containing 2B
Aa31sc471G20	oligouridylate binding protein 1B			RNA recognition motif domain
Aa31sc475G20	Domain of unknown function (DUF1985)		uncharacterized protein LOC106441887 [Brassica napus]	Domain of unknown function DUF1985
Aa31sc478G30	Ulp1 protease family protein			Domain of unknown function DUF1985
Aa31sc478G40
Aa31sc479G20
Aa31sc479G30				Ulp1 protease family, C-terminal catalytic domain
Aa31sc479G40
Aa31sc482G20
Aa31sc487G30
Aa31sc48G10
Aa31sc48G40	P-loop containing nucleoside triphosphate hydrolases superfamily protein	Kinesin-like protein KIN-5D	RecName: Full=Kinesin-like protein KIN-5D
Aa31sc490G50	DEAD/DEAH box RNA helicase family protein
Aa31sc501G30
Aa31sc502G30	tRNA synthetase class II (D, K and N) family protein			Aminoacyl-tRNA synthetase, class II (D/K/N)
Aa31sc503G10	F-box family protein			F-box associated domain, type 3;F-box domain
Aa31sc507G20				Domain of unknown function DUF1985
Aa31sc510G20	Domain of unknown function (DUF1985)			Domain of unknown function DUF1985
Aa31sc510G40	Domain of unknown function (DUF1985)		uncharacterized protein LOC106405038 [Brassica napus]	Domain of unknown function DUF1985;Ulp1 protease family, C-terminal catalytic domain
Aa31sc529G10			uncharacterized protein LOC106454322 [Brassica napus]	Probable transposase, Ptta/En/Spm, plant
Aa31sc529G20
Aa31sc52G140	demeter-like 1
Aa31sc52G30	F-box and associated interaction domains-containing protein	Putative F-box protein At1g33020	LOW QUALITY PROTEIN: putative F-box protein At1g33020 [Arabidopsis lyrata s...	F-box associated domain, type 3;F-box domain
Aa31sc534G10				Arabidopsis retrotransposon Orf1
Aa31sc536G10
Aa31sc54G10
Aa31sc54G20
Aa31sc54G30				Peptidase S10, serine carboxypeptidase
Aa31sc54G40	serine carboxypeptidase-like 7	Serine carboxypeptidase-like 7 (EC 3.4.16.-)	serine carboxypeptidase-like 14 [Arabidopsis lyrata subsp. lyrata]	Peptidase S10, serine carboxypeptidase
Aa31sc557G10	secretion-associated RAS super family 2			Small GTPase superfamily, ARF/SAR type
Aa31sc55G90	F-box and associated interaction domains-containing protein			F-box associated domain, type 3;F-box domain
Aa31sc562G10	Ribosomal protein L12/ ATP-dependent Clp protease adaptor protein ClpS family protein
Aa31sc567G10				Probable transposase, Ptta/En/Spm, plant
Aa31sc57G110	copper ion binding;electron carriers		uncharacterized protein LOC104747673 [Camelina sativa]	Phytocyanin domain
Aa31sc591G10
Aa31sc59G20
Aa31sc60G20	zinc transporter of Arabidopsis thaliana
Aa31sc60G30
Aa31sc61G10
Aa31sc623G30
Aa31sc639G10	YDG/SRA domain-containing protein	YDG domain-containing protein At5g47150	YDG domain-containing protein At5g47150-like [Brassica rapa]	SRA-YDG
Aa31sc639G20
Aa31sc639G30
Aa31sc639G40
Aa31sc639G50				Probable transposase, Ptta/En/Spm, plant
Aa31sc643G10
Aa31sc670G10	K+ uptake permease 5
Aa31sc670G20	high affinity K+ transporter 5
Aa31sc689G10	BTB/POZ domain-containing protein	BTB/POZ domain-containing protein At5g48510	putative BTB/POZ domain-containing protein At2g40440 [Raphanus sativus]	BTB/POZ domain
Aa31sc690G20
Aa31sc69G20
Aa31sc73G20	mitochondrial editing factor 20
Aa31sc742G10
Aa31sc74G70
Aa31sc767G30
Aa31sc77G120	ankyrin repeat-containing 2B
Aa31sc78G90				Probable transposase, Ptta/En/Spm, plant
Aa31sc803G10				Probable transposase, Ptta/En/Spm, plant
Aa31sc80G20
Aa31sc80G30
Aa31sc80G70	Protein of unknown function (DUF295)		uncharacterized protein LOC106357181 [Brassica napus]	Domain unknown function DUF295
Aa31sc80G80			uncharacterized protein LOC106357181 [Brassica napus]
Aa31sc817G20
Aa31sc823G30	RING/U-box superfamily protein			Zinc finger, RING-type
Aa31sc838G10
Aa31sc85G10	YDG/SRA domain-containing protein	YDG domain-containing protein At5g47150	hypothetical protein EUTSA_v10003056mg [Eutrema salsugineum]	SRA-YDG
Aa31sc85G110
Aa31sc85G140	SU(VAR)3-9 homolog 4	YDG domain-containing protein At5g47150	hypothetical protein EUTSA_v10000892mg [Eutrema salsugineum]	SRA-YDG
Aa31sc85G80		YDG domain-containing protein At5g47150	hypothetical protein EUTSA_v10000892mg [Eutrema salsugineum]	SRA-YDG
Aa31sc867G30
Aa31sc86G10	LOB domain-containing protein 35			Lateral organ boundaries, LOB
Aa31sc86G90	Ulp1 protease family protein			Domain of unknown function DUF1985;Ulp1 protease family, C-terminal catalytic domain
Aa31sc887G10				Arabidopsis retrotransposon Orf1
Aa31sc88G10	NAC domain containing protein 1		BnaC05g00930D [Brassica napus]	NAC domain
Aa31sc89G110			putative F-box/kelch-repeat protein At5g24040 [Raphanus sativus]	Domain unknown function DUF295
Aa31sc911G20			uncharacterized protein LOC106454322 [Brassica napus]	Probable transposase, Ptta/En/Spm, plant
Aa31sc914G20		Cysteine-rich receptor-like protein kinase 8 (Cysteine-rich RLK8) (EC 2.7.1...	hypothetical protein AALP_AA6G028200 [Arabis alpina]	Serine-threonine/tyrosine-protein kinase, catalytic domain
Aa31sc933G10	secretion-associated RAS super family 2			Small GTPase superfamily, ARF/SAR type
Aa31sc958G20
Aa31sc95G130	Aldolase superfamily protein	Delta-aminolevulinic acid dehydratase 1, chloroplastic (ALADH1) (EC 4.2.1.2...	Delta-aminolevulinic acid dehydratase, chloroplastic [Triticum urartu]	Delta-aminolevulinic acid dehydratase
Aa31sc95G80	Family of unknown function (DUF662)			RAB6-interacting golgin
Aa31sc96G30	Disease resistance protein (TIR-NBS class)		putative disease resistance protein At4g11170 [Camelina sativa]	NB-ARC;Toll/interleukin-1 receptor homology (TIR) domain
Aa31sc992G50	CCCH-type zinc finger protein with ARM repeat domain	Zinc finger CCCH domain-containing protein 30 (AtC3H30)	hypothetical protein EUTSA_v10016315mg [Eutrema salsugineum]

## Sheet: OrthoFinder unassined
Ae.arabicum_v3.1_proteins_noTE	TAIR10	SwissProt	NCBI	InterPro
Aa31csc22G10	Homeobox-leucine zipper family protein / lipid-binding START domain-containing protein			Homeobox domain
Aa31csc22G90
Aa31csc239G50
Aa31csc239G60
Aa31csc239G70
Aa31csc239G80
Aa31csc273G20
Aa31csc39G110
Aa31csc39G120	DNA-directed RNA polymerase family protein	DNA-directed RNA polymerase subunit beta (EC 2.7.7.6) (PEP) (Plastid-enco...
Aa31csc39G130		DNA-directed RNA polymerase subunit beta (EC 2.7.7.6) (PEP) (Plastid-enco...
Aa31csc39G150
Aa31csc39G160
Aa31csc39G210
Aa31csc464G100	NADH dehydrogenase 5B		uncharacterized protein LOC101494761 [Cicer arietinum]	NADH dehydrogenase subunit 5, C-terminal
Aa31csc549G10
Aa31csc549G30
Aa31csc553G20				Uncharacterised protein family Ycf68
Aa31csc553G60			hypothetical protein BrnapMp063 [Brassica napus]
Aa31csc705G30
Aa31csc798G20
Aa31csc81G30
Aa31LG10G100
Aa31LG10G10280
Aa31LG10G10630
Aa31LG10G1070	SC35-like splicing factor 33	Serine/arginine-rich SC35-like splicing factor SCL30A (At-SCL30A) (AtSCL30A...		RNA recognition motif domain
Aa31LG10G10740	Ribosomal protein L35Ae family protein	60S ribosomal protein L35a-3	60S ribosomal L35a-3 -like protein [Gossypium arboreum]	Ribosomal protein L35A
Aa31LG10G10750
Aa31LG10G10850	Yippee family putative zinc-binding protein	Protein yippee-like	protein yippee-like [Gossypium arboreum]	Yippee/Mis18/Cereblon
Aa31LG10G11170
Aa31LG10G1130	arabinogalactan protein 12
Aa31LG10G11610	Zinc-finger domain of monoamine-oxidase A repressor R1 protein			Zinc-finger domain of monoamine-oxidase A repressor R1
Aa31LG10G11710
Aa31LG10G11740
Aa31LG10G11790
Aa31LG10G12060	PF12734 - Cysteine-rich TM module stress tolerance (CYSTM) (1 of 12)			Cysteine-rich transmembrane CYSTM domain
Aa31LG10G12720	ATP binding;nucleic acid binding;helicases			Pentatricopeptide repeat
Aa31LG10G12760
Aa31LG10G12770
Aa31LG10G13260
Aa31LG10G13440	F-box/RNI-like superfamily protein		F-box/LRR-repeat protein At3g58930-like [Camelina sativa]	FBD domain
Aa31LG10G13450
Aa31LG10G13460
Aa31LG10G1360	sequence-specific DNA binding transcription factors	Trihelix transcription factor ASIL2 (6B-interacting protein 1-like 2) (Trih...	trihelix transcription factor ASIL2-like [Brassica oleracea var. oleracea]
Aa31LG10G13900
Aa31LG10G14120	PTHR35485:SF1 - EXPRESSED PROTEIN (1 of 2)
Aa31LG10G14300	Protein of unknown function (DUF498/DUF598)	Beta-glucosidase 30 (AtBGLU30) (EC 3.2.1.21) (Protein DARK INDUCIBLE 2) (Pr...	hypothetical protein AALP_AA5G255700 [Arabis alpina]	Glycoside hydrolase family 1
Aa31LG10G14470	ARABIDILLO-1	Protein ARABIDILLO 1 (F-box only protein 5)	protein ARABIDILLO 1-like [Tarenaya hassleriana]	Armadillo;F-box domain
Aa31LG10G14640	Tetratricopeptide repeat (TPR)-like superfamily protein
Aa31LG10G14720
Aa31LG10G14740	Putative glycosyl hydrolase of unknown function (DUF1680)			Glucose-6-phosphate dehydrogenase, C-terminal
Aa31LG10G15020	Ribosomal protein S13/S15	40S ribosomal protein S13-1	40S ribosomal protein S13-1 [Camelina sativa]	Ribosomal protein S13/S15, N-terminal;Ribosomal protein S15
Aa31LG10G15100	RNA-binding KH domain-containing protein	Flowering locus K homology domain (Flowering locus KH domain)	unnamed protein product, partial [Vitis vinifera]	K Homology domain, type 1
Aa31LG10G15190	AGAMOUS-like 6	Agamous-like MADS-box protein AGL6	hypothetical protein EUTSA_v10001597mg [Eutrema salsugineum]	Ribosomal protein S27e;Transcription factor, K-box;Transcription factor, MADS-box
Aa31LG10G15220	Protein kinase superfamily protein	Shaggy-related protein kinase beta (EC 2.7.11.1) (ASK-beta)	shaggy-related protein kinase beta [Arabidopsis lyrata subsp. lyrata]	Homeobox domain;Protein kinase domain;START domain
Aa31LG10G15230
Aa31LG10G15910	homeobox 7	Homeobox-leucine zipper protein ATHB-7 (HD-ZIP protein ATHB-7) (Homeodomain...	homeobox-leucine zipper protein ATHB-12 [Brassica rapa]	Homeobox domain;Leucine zipper, homeobox-associated
Aa31LG10G16790
Aa31LG10G17110	Protein kinase superfamily protein		serine/threonine-protein kinase HT1-like [Rhinolophus sinicus]	Serine-threonine/tyrosine-protein kinase, catalytic domain
Aa31LG10G17120			hypothetical protein EUTSA_v10006026mg [Eutrema salsugineum]	Serine-threonine/tyrosine-protein kinase, catalytic domain
Aa31LG10G17180		Probable inactive protein kinase At3g63330	hypothetical protein SETIT_025857mg [Setaria italica]	Protein kinase domain
Aa31LG10G1820
Aa31LG10G2520	TSK-associating protein 1	TSK-associating protein 1	myosin-like protein; 12311-7712 [Arabidopsis thaliana]
Aa31LG10G2620
Aa31LG10G3470	Integrase-type DNA-binding superfamily protein	AP2-like ethylene-responsive transcription factor PLT2 (Protein AINTEGUMENT...	hypothetical protein CARUB_v10012248mg [Capsella rubella]	AP2/ERF domain
Aa31LG10G3530
Aa31LG10G440	RNA-binding KH domain-containing protein		RNA-binding protein pno1 [Arabidopsis lyrata subsp. lyrata]
Aa31LG10G4560
Aa31LG10G460
Aa31LG10G4710	SKP1-like 11	SKP1-like protein 11 (AtSK11)	SKP1-like protein 1B [Arachis ipaensis]	SKP1 component, dimerisation;SKP1 component, POZ domain
Aa31LG10G4870
Aa31LG10G4880	PTHR34539:SF1 - GENOMIC DNA, CHROMOSOME 3, P1 CLONE: MPE11 (1 of 1)
Aa31LG10G4940	Oleosin family protein		hypothetical protein EUTSA_v10011990mg [Eutrema salsugineum]	Oleosin
Aa31LG10G50	embryo defective 1303
Aa31LG10G5160	Transmembrane amino acid transporter family protein	Lysine histidine transporter-like 1	hypothetical protein EUTSA_v10011468mg [Eutrema salsugineum]	Amino acid transporter, transmembrane domain
Aa31LG10G5210	S-adenosyl-L-methionine-dependent methyltransferases superfamily protein	Phosphoethanolamine N-methyltransferase 1 (AtNMT1) (PEAMT 1) (EC 2.1.1.103)...	hypothetical protein EUTSA_v10011451mg [Eutrema salsugineum]
Aa31LG10G5280
Aa31LG10G5450
Aa31LG10G550	Transducin/WD40 repeat-like superfamily protein		hypothetical protein CARUB_v10009129mg [Capsella rubella]	WD40 repeat
Aa31LG10G5570	S-adenosylmethionine synthetase family protein	S-adenosylmethionine synthase 2 (AdoMet synthase 2) (EC 2.5.1.6) (Methionin...	S-adenosylmethionine synthetase 1 [Betula luminifera]	S-adenosylmethionine synthetase, central domain;S-adenosylmethionine synthetase, C-terminal
Aa31LG10G5660				Ku70/Ku80, N-terminal alpha/beta
Aa31LG10G6120
Aa31LG10G6390
Aa31LG10G6550	tubulin beta-1 chain	Tubulin beta-5 chain (Beta-5-tubulin)	tubulin beta chain [Camelina sativa]	Tubulin/FtsZ, GTPase domain
Aa31LG10G6760	Disease resistance protein (CC-NBS-LRR class) family		hypothetical protein AALP_AA8G506700 [Arabis alpina]
Aa31LG10G7110
Aa31LG10G7120
Aa31LG10G7500	SecY protein transport family protein		protein transport protein Sec61 subunit alpha-like [Tarenaya hassleriana]	SecY/SEC61-alpha family;Translocon Sec61/SecY, plug domain
Aa31LG10G7740	ubiquinol-cytochrome C reductase UQCRX/QCR9-like family protein			Cytochrome b-c1 complex subunit 9
Aa31LG10G8550	S1FA-like DNA-binding protein			DNA binding protein S1FA
Aa31LG10G8850
Aa31LG10G90
Aa31LG10G9080
Aa31LG10G9100	Stress induced protein	Em-like protein GEA1 (EM1)	em-like protein [Eutrema halophilum]
Aa31LG10G9150	pyruvate decarboxylase-2	Pyruvate decarboxylase 2 (AtPDC2) (EC 4.1.1.1)	pyruvate decarboxylase 2 [Brassica rapa]	Thiamine pyrophosphate enzyme, central domain;Thiamine pyrophosphate enzyme, C-terminal TPP-binding;Thiamine pyrophosphate enzyme, N-terminal TPP-binding domain
Aa31LG10G9160		Pyruvate decarboxylase 2 (AtPDC2) (EC 4.1.1.1)	hypothetical protein CARUB_v10027657mg [Capsella rubella]
Aa31LG10G9510
Aa31LG10G9560	FUS3-complementing gene 1	Serine/threonine-protein kinase AFC1 (EC 2.7.12.1)	hypothetical protein EUTSA_v10010349mg [Eutrema salsugineum]	Protein kinase domain
Aa31LG10G9620	Ypt/Rab-GAP domain of gyp1p superfamily protein			Rab-GTPase-TBC domain
Aa31LG10G9630	RNA-binding (RRM/RBD/RNP motifs) family protein with retrovirus zinc finger-like domain	Serine/arginine-rich splicing factor RS2Z32 (RS-containing zinc finger prot...	hypothetical protein EUTSA_v10010597mg [Eutrema salsugineum]	Zinc finger, CCHC-type
Aa31LG10G9650
Aa31LG10G9660
Aa31LG10G970
Aa31LG10G9740
Aa31LG11G10140				Phytocyanin domain
Aa31LG11G10550
Aa31LG11G1070
Aa31LG11G110
Aa31LG11G11070	Zinc finger C-x8-C-x5-C-x3-H type family protein	Zinc finger CCCH domain-containing protein 58 (AtC3H58) (Zinc finger CCCH d...	Zinc finger C-x8-C-x5-C-x3-H type family protein [Arabidopsis thaliana]	Zinc finger, CCCH-type
Aa31LG11G11230
Aa31LG11G11260	Disease resistance protein (TIR-NBS-LRR class) family		Disease resistance protein (TIR-NBS-LRR class) family [Arabidopsis thaliana]
Aa31LG11G11550
Aa31LG11G11600			probable disease resistance protein RPP1 [Brassica rapa]	NB-ARC
Aa31LG11G11650	BTB-POZ and MATH domain 4	BTB/POZ and MATH domain-containing protein 4 (Protein BTB-POZ AND MATH DOMA...	BTB/POZ and MATH domain-containing protein 4 [Brassica oleracea var. oleracea]	BTB/POZ domain
Aa31LG11G11880
Aa31LG11G11990
Aa31LG11G12030
Aa31LG11G1220
Aa31LG11G12200
Aa31LG11G130
Aa31LG11G13650	conserved peptide upstream open reading frame 10			S-adenosyl-l-methionine decarboxylase leader peptide
Aa31LG11G13750	RING/U-box superfamily protein		RING/U-box superfamily protein [Arabidopsis thaliana]	Zinc finger, RING-type
Aa31LG11G14040	expansin A24			Expansin, cellulose-binding-like domain
Aa31LG11G14310	GAST1 protein homolog 4
Aa31LG11G14420	WRKY DNA-binding protein 72	Probable WRKY transcription factor 72 (WRKY DNA-binding protein 72)	hypothetical protein AALP_AA8G154800 [Arabis alpina]	Aldose 1-/Glucose-6-phosphate 1-epimerase;WRKY domain
Aa31LG11G1450
Aa31LG11G14530	PF05542 - Protein of unknown function (DUF760) (DUF760) (1 of 8)		hypothetical protein EUTSA_v10013974mg [Eutrema salsugineum]	Protein of unknown function DUF760;Serine aminopeptidase, S33
Aa31LG11G14580	Gibberellin-regulated family protein			Gibberellin regulated protein
Aa31LG11G15170	arabinogalactan protein 6	Classical arabinogalactan protein 6
Aa31LG11G1780	glutamate dehydrogenase 2	Glutamate dehydrogenase 2 (GDH 2) (EC 1.4.1.3)	BnaC09g47860D [Brassica napus]	Glutamate/phenylalanine/leucine/valine dehydrogenase, C-terminal;Glutamate/phenylalanine/leucine/valine dehydrogenase, dimerisation domain
Aa31LG11G1800	glycine-rich protein
Aa31LG11G2460	RING/U-box superfamily protein		hypothetical protein AALP_AA8G437200 [Arabis alpina]	Zinc finger, RING-type
Aa31LG11G2720	sugar transporter 11	Sugar transport protein 11 (Hexose transporter 11)	sugar transport protein 11 [Arabidopsis lyrata subsp. lyrata]	Major facilitator, sugar transporter-like
Aa31LG11G3060
Aa31LG11G3140	Remorin family protein	Remorin 1.4 (AtREM1.4) (Remorin group 1 member 4)	hypothetical protein CARUB_v10001880mg [Capsella rubella]	Remorin, C-terminal
Aa31LG11G3480
Aa31LG11G3590
Aa31LG11G3640
Aa31LG11G3820	RNA-binding (RRM/RBD/RNP motifs) family protein	Probable RNA-binding protein ARP1 (ABA-regulated RNA-binding protein 1)		RNA recognition motif domain
Aa31LG11G3850
Aa31LG11G4210
Aa31LG11G4220
Aa31LG11G4240				Protein ENHANCED DISEASE RESISTANCE 2, C-terminal
Aa31LG11G450	phospholipase C1	Phosphoinositide phospholipase C 1 (EC 3.1.4.11) (Phosphoinositide phosphol...	phosphoinositide phospholipase C 1 [Rhinolophus sinicus]	Armadillo;C2 domain;Phosphatidylinositol-specific phospholipase C, X domain;Phosphoinositide-specific phospholipase C, EF-hand-like domain;Phospholipase C, phosphatidylinositol-specific, Y domain
Aa31LG11G4520
Aa31LG11G470	rotamase CYP 7	Peptidyl-prolyl cis-trans isomerase CYP20-1 (PPIase CYP20-1) (EC 5.2.1.8) (...	hypothetical protein EUTSA_v10014704mg [Eutrema salsugineum]	Cyclophilin-type peptidyl-prolyl cis-trans isomerase domain
Aa31LG11G4900	indole-3-acetic acid inducible 28	Auxin-responsive protein IAA28 (Indoleacetic acid-induced protein 28)		AUX/IAA domain
Aa31LG11G5010
Aa31LG11G5180
Aa31LG11G5240
Aa31LG11G530
Aa31LG11G5440	HhH-GPD base excision DNA repair family protein	Transcriptional activator DEMETER (EC 3.2.2.-) (DNA glycosylase-related pro...	hypothetical protein CARUB_v10000024mg [Capsella rubella]
Aa31LG11G5700	Glucose-1-phosphate adenylyltransferase family protein	Mannose-1-phosphate guanylyltransferase 1 (EC 2.7.7.13) (GDP-mannose pyroph...	hypothetical protein CCACVL1_21171 [Corchorus capsularis]	Hexapeptide repeat;Nucleotidyl transferase domain
Aa31LG11G6180	TLC ATP/ADP transporter
Aa31LG11G6220				Protein kinase domain
Aa31LG11G6360	PLAC8 family protein		uncharacterized protein LOC104708580 [Camelina sativa]	PLAC8 motif-containing protein;Protein of unknown function DUF2985
Aa31LG11G6390
Aa31LG11G6580	Mad3/BUB1 homology region 1		mitotic spindle checkpoint protein BUBR1 [Brassica rapa]
Aa31LG11G6780	Ribosomal protein L10 family protein	60S acidic ribosomal protein P0-2	hypothetical protein AALP_AA3G123100 [Arabis alpina]	Ribosomal protein L10P
Aa31LG11G6940	MITOCHONDRIAL FERREDOXIN 2	Adrenodoxin-like protein 2, mitochondrial (Mitochondrial ferredoxin 2) (AtM...	uncharacterized protein LOC104823133 [Tarenaya hassleriana]	2Fe-2S ferredoxin-type iron-sulfur binding domain
Aa31LG11G7000
Aa31LG11G7160	Uncharacterised protein family (UPF0497)	Casparian strip membrane protein 2 (AlCASP2)	casparian strip membrane protein 4 [Arabidopsis lyrata subsp. lyrata]	Casparian strip membrane protein domain
Aa31LG11G7200
Aa31LG11G7210
Aa31LG11G7260
Aa31LG11G740	PF14009 - Domain of unknown function (DUF4228) (DUF4228) (1 of 28)
Aa31LG11G7410			uncharacterized protein LOC104722622 [Camelina sativa]	tRNA-dihydrouridine synthase
Aa31LG11G7420	Aldolase-type TIM barrel family protein		uncharacterized protein LOC104725281 [Camelina sativa]	tRNA-dihydrouridine synthase
Aa31LG11G7620	basic helix-loop-helix (bHLH) DNA-binding superfamily protein		transcription factor bHLH130-like isoform X1 [Tarenaya hassleriana]	Myc-type, basic helix-loop-helix (bHLH) domain
Aa31LG11G7820
Aa31LG11G8010
Aa31LG11G8180	Drought-responsive family protein			Drought induced 19 protein type, zinc-binding domain;Protein dehydration-induced 19, C-terminal
Aa31LG11G820
Aa31LG11G830
Aa31LG11G8320
Aa31LG11G9280	Domain of unknown function (DUF1995)			Domain of unknown function DUF1995
Aa31LG11G930		Hypersensitive-induced response protein 1 (AtHIR1)	band 7 family protein [Arabidopsis lyrata subsp. lyrata]
Aa31LG11G9320
Aa31LG11G9330		Long chain acyl-CoA synthetase 7, peroxisomal (EC 6.2.1.3)		AMP-dependent synthetase/ligase
Aa31LG11G940	SPFH/Band 7/PHB domain-containing membrane-associated protein family	Hypersensitive-induced response protein 1 (AtHIR1)	hypothetical protein CARUB_v10026788mg, partial [Capsella rubella]	Band 7 domain
Aa31LG11G9950	AGAMOUS-like 86			Transcription factor, MADS-box
Aa31LG11G9960	AGAMOUS-like 87			Transcription factor, MADS-box
Aa31LG11G9970	myb domain protein 86	Transcription factor MYB86 (Myb homolog 4) (AtMyb4) (Myb-related protein 86...	transcription factor MYB86 [Camelina sativa]	SANT/Myb domain
Aa31LG1G10010	PTHR34188:SF1 - T6A9.7 PROTEIN (1 of 3)
Aa31LG1G10490	RNA-binding (RRM/RBD/RNP motifs) family protein	Heterogeneous nuclear ribonucleoprotein Q (hnRNP Q) (Protein LHP1-INTERACTI...	nucleolin-like isoform X1 [Brassica rapa]	RNA recognition motif domain
Aa31LG1G10530	GRF1-interacting factor 3	GRF1-interacting factor 3 (AtGIF3) (Transcription coactivator GIF3)	hypothetical protein ARALYDRAFT_887341 [Arabidopsis lyrata subsp. lyrata]	SS18 family
Aa31LG1G10600	NC domain-containing protein-related		hypothetical protein CARUB_v10010529mg [Capsella rubella]	LRAT domain;ORMDL family
Aa31LG1G10740	AGAMOUS-like 62			Transcription factor, MADS-box
Aa31LG1G10920
Aa31LG1G11040	Phosphatidylinositol N-acetyglucosaminlytransferase subunit P-related			Domain of unknown function DUF4378
Aa31LG1G11500
Aa31LG1G11640
Aa31LG1G11730				Ctr copper transporter
Aa31LG1G11810	Haloacid dehalogenase-like hydrolase (HAD) superfamily protein	Protein SENSITIVITY TO RED LIGHT REDUCED 1	uncharacterized protein C24B11.05-like [Rhinolophus sinicus]	SRR1-like domain
Aa31LG1G11880
Aa31LG1G11980	myosin heavy chain-related		hypothetical protein EUTSA_v10013620mg [Eutrema salsugineum]
Aa31LG1G120	chaperonin 10			GroES chaperonin family
Aa31LG1G12000
Aa31LG1G12150
Aa31LG1G12190
Aa31LG1G12260
Aa31LG1G12470	AGAMOUS-like 62	Agamous-like MADS-box protein AGL62		Transcription factor, MADS-box
Aa31LG1G13060
Aa31LG1G13820	Glycosyl hydrolase family protein	Heat shock protein 21, chloroplastic (25.3 kDa heat shock protein, chloropl...	hypothetical protein EUTSA_v10012963mg [Eutrema salsugineum]	Alpha crystallin/Hsp20 domain;Glycoside hydrolase family 3 C-terminal domain;Glycoside hydrolase, family 3, N-terminal
Aa31LG1G13890		Probable pectinesterase/pectinesterase inhibitor 54 [Includes: Pectinestera...	hypothetical protein EUTSA_v10013149mg [Eutrema salsugineum]
Aa31LG1G13930	SAUR-like auxin-responsive protein family		hypothetical protein CARUB_v10002144mg [Capsella rubella]	Small auxin-up RNA
Aa31LG1G13990	jasmonate-zim-domain protein 1			CO/COL/TOC1, conserved site;Tify domain
Aa31LG1G14220	monogalactosyldiacylglycerol synthase 2	Monogalactosyldiacylglycerol synthase 2, chloroplastic (AtMGD2) (EC 2.4.1.4...	monogalactosyldiacylglycerol synthase 2, chloroplastic [Brassica rapa]	Diacylglycerol glucosyltransferase, N-terminal;Glycosyl transferase, family 28, C-terminal
Aa31LG1G1430	C2H2-like zinc finger protein	Zinc finger protein WIP6 (Protein DEFECTIVELY ORGANIZED TRIBUTARIES 5) (WIP...
Aa31LG1G14610
Aa31LG1G15200	Protein of unknown function (DUF677)	UPF0496 protein At5g66670	UPF0496 protein At5g66660-like [Brassica napus]	Protein of unknown function DUF677
Aa31LG1G15550			hypothetical protein AALP_AA8G503800 [Arabis alpina]
Aa31LG1G15670	phosphoenolpyruvate carboxylase 1
Aa31LG1G1660			protein SIEVE ELEMENT OCCLUSION B-like [Carica papaya]	Sieve element occlusion, N-terminal
Aa31LG1G16620
Aa31LG1G17590	arabinogalactan protein 1	Classical arabinogalactan protein 1
Aa31LG1G17820	Peroxidase superfamily protein	Peroxidase 69 (Atperox P69) (EC 1.11.1.7) (ATP3a)	peroxidase 69-like [Tarenaya hassleriana]	Haem peroxidase
Aa31LG1G18260
Aa31LG1G18430	Defensin-like (DEFL) family protein
Aa31LG1G18670
Aa31LG1G18730
Aa31LG1G18980	Pentatricopeptide repeat (PPR-like) superfamily protein	Pentatricopeptide repeat-containing protein At1g05670, mitochondrial	UDP-glucoronosyl/UDP-glucosyl transferase family protein [Arabidopsis lyrat...	Pentatricopeptide repeat;UDP-glucuronosyl/UDP-glucosyltransferase
Aa31LG1G18990	Pectin lyase-like superfamily protein	Polygalacturonase (PG) (EC 3.2.1.15) (Pectinase)	polygalacturonase-like [Brassica oleracea var. oleracea]	Glycoside hydrolase, family 28
Aa31LG1G190		DNA polymerase epsilon catalytic subunit A (EC 2.7.7.7) (DNA polymerase 2 a...	DNA polymerase epsilon catalytic subunit A isoform X2 [Zea mays]	DNA-directed DNA polymerase, family B, exonuclease domain
Aa31LG1G19260
Aa31LG1G19370
Aa31LG1G1940	proline-rich family protein
Aa31LG1G19720
Aa31LG1G19970
Aa31LG1G19990
Aa31LG1G20410
Aa31LG1G20670
Aa31LG1G2110	basic helix-loop-helix (bHLH) DNA-binding superfamily protein	Transcription factor bHLH55 (Basic helix-loop-helix protein 55) (AtbHLH55) ...	BnaC08g41130D [Brassica napus]	Myc-type, basic helix-loop-helix (bHLH) domain
Aa31LG1G21270
Aa31LG1G21290
Aa31LG1G2160
Aa31LG1G22160
Aa31LG1G22180	RNA-binding (RRM/RBD/RNP motifs) family protein with retrovirus zinc finger-like domain	Serine/arginine-rich splicing factor RS2Z32 (RS-containing zinc finger prot...	serine/arginine-rich splicing factor RS2Z33-like [Rhinolophus sinicus]	RNA recognition motif domain;Zinc finger, CCHC-type
Aa31LG1G22220
Aa31LG1G22230
Aa31LG1G22900	proline-rich family protein
Aa31LG1G23440	proline-rich family protein
Aa31LG1G23880	calcium-dependent protein kinase 32	Calcium-dependent protein kinase 32 (EC 2.7.11.1)	hypothetical protein EUTSA_v10005884mg [Eutrema salsugineum]	EF-hand domain;Protein kinase domain
Aa31LG1G24220			hypothetical protein ARALYDRAFT_917863 [Arabidopsis lyrata subsp. lyrata]
Aa31LG1G24320	protein phosphatase 2A-3	Serine/threonine-protein phosphatase PP2A-3 catalytic subunit (EC 3.1.3.16)...	phosphoprotein phosphatase (EC 3.1.3.16) 2A-4 (version 2) [similarity] - Ar...	Calcineurin-like phosphoesterase domain, ApaH type
Aa31LG1G24430	Mitogen activated protein kinase kinase kinase-related	Serine/threonine-protein kinase CTR1 (EC 2.7.11.1) (Protein CONSTITUTIVE TR...	hypothetical protein EUTSA_v10005790mg [Eutrema salsugineum]
Aa31LG1G24630
Aa31LG1G2470
Aa31LG1G25130	Calcium-binding EF-hand family protein	Calmodulin-like protein 5 (Protein MULTICOPY SUPPRESSORS OF SNF4 DEFICIENCY...	BnaA04g25000D [Brassica napus]	EF-hand domain
Aa31LG1G25400	Zinc-binding ribosomal protein family protein	60S ribosomal protein L44	60S ribosomal protein L44 [Zostera marina]	Ribosomal protein L44e
Aa31LG1G25410	Concanavalin A-like lectin protein kinase family protein	L-type lectin-domain containing receptor kinase V.4 (Arabidopsis thaliana l...	hypothetical protein EUTSA_v10001352mg [Eutrema salsugineum]	Legume lectin domain;Protein kinase domain
Aa31LG1G25750
Aa31LG1G25770
Aa31LG1G26300
Aa31LG1G26480
Aa31LG1G26730	Bifunctional inhibitor/lipid-transfer protein/seed storage 2S albumin superfamily protein			Hydrophobic seed protein domain
Aa31LG1G27050
Aa31LG1G2710
Aa31LG1G27430	ubiquitin-conjugating enzyme 6	Ubiquitin-conjugating enzyme E2 6 (EC 2.3.2.23) (E2 ubiquitin-conjugating e...	hypothetical protein EUTSA_v10001650mg [Eutrema salsugineum]	Ubiquitin-conjugating enzyme E2
Aa31LG1G2750	ERD (early-responsive to dehydration stress) family protein	CSC1-like protein At1g11960	CSC1-like protein At1g11960 [Brassica rapa]	10TM putative phosphate transporter, cytosolic domain;Calcium-dependent channel, 7TM region, putative phosphate;Calcium permeable stress-gated cation channel 1, N-terminal transmembrane d...
Aa31LG1G2760		CSC1-like protein At1g11960	CSC1-like protein At1g11960 [Camelina sativa]	Calcium-dependent channel, 7TM region, putative phosphate
Aa31LG1G27890	Tetratricopeptide repeat (TPR)-like superfamily protein
Aa31LG1G27900
Aa31LG1G27960			uncharacterized protein LOC9318142 isoform X1 [Arabidopsis lyrata subsp. lyrata]
Aa31LG1G2800
Aa31LG1G28420	S-adenosylmethionine synthetase 2	S-adenosylmethionine synthase 1 (AdoMet synthase 1) (EC 2.5.1.6) (Methionin...	hypothetical protein CARUB_v10023387mg [Capsella rubella]	S-adenosylmethionine synthetase, central domain;S-adenosylmethionine synthetase, N-terminal
Aa31LG1G28450	NAD(P)-binding Rossmann-fold superfamily protein	Short-chain dehydrogenase reductase 3b (AtSDR3b) (EC 1.1.1.-)	short-chain dehydrogenase reductase 3b isoform X2 [Arabidopsis lyrata subsp...
Aa31LG1G28500	KOG3195 - Uncharacterized membrane protein NPD008/CGI-148 (1 of 1)	Golgi apparatus membrane protein-like protein ECHIDNA	Golgi apparatus membrane protein-like protein ECHIDNA [Jatropha curcas]	Golgi apparatus membrane protein TVP23-like
Aa31LG1G28570
Aa31LG1G28670	NHL domain-containing protein		hypothetical protein ARALYDRAFT_480560 [Arabidopsis lyrata subsp. lyrata]
Aa31LG1G28740
Aa31LG1G29150	Adenine nucleotide alpha hydrolases-like superfamily protein		universal stress protein PHOS34-like isoform X1 [Tarenaya hassleriana]	UspA
Aa31LG1G29270	Thioredoxin superfamily protein			Glutaredoxin
Aa31LG1G29310
Aa31LG1G29330	sodium hydrogen exchanger 2	Sodium/hydrogen exchanger 2 (Na(+)/H(+) exchanger 2) (NHE-2)	sodium/hydrogen exchanger 2-like [Carica papaya]	Cation/H+ exchanger
Aa31LG1G3180	Plant thionin family protein
Aa31LG1G3390	Transcription elongation factor (TFIIS) family protein
Aa31LG1G3600
Aa31LG1G3840		Uncharacterized protein At4g04980	hypothetical protein AALP_AA8G232900 [Arabis alpina]
Aa31LG1G3980	Core-2/I-branching beta-1,6-N-acetylglucosaminyltransferase family protein
Aa31LG1G4060	Plant invertase/pectin methylesterase inhibitor superfamily protein		hypothetical protein CARUB_v10010490mg [Capsella rubella]	Pectinesterase inhibitor domain
Aa31LG1G4080	Protein of Unknown Function (DUF239)		carboxyl-terminal peptidase, putative (DUF239) [Arabidopsis thaliana]	Neprosin;Neprosin activation peptide
Aa31LG1G4160		Cyclin-dependent protein kinase inhibitor SMR8 (Protein SIAMESE-RELATED 8)
Aa31LG1G4260	SBP (S-ribonuclease binding protein) family protein		hypothetical protein EUTSA_v10008132mg [Eutrema salsugineum]
Aa31LG1G4280	root hair specific 10	Putative proline-rich receptor-like protein kinase PERK11 (EC 2.7.11.1) (Pr...	putative proline-rich receptor-like protein kinase PERK11 [Arabidopsis lyra...	Protein kinase domain
Aa31LG1G4350
Aa31LG1G4790	Protein prenylyltransferase superfamily protein		hypothetical protein AXX17_AT1G10110 [Arabidopsis thaliana]
Aa31LG1G5080	shaggy-like protein kinase 41	Shaggy-related protein kinase kappa (AtHIR1) (EC 2.7.11.1) (ASK-kappa) (AtK...	hypothetical protein EUTSA_v10007729mg [Eutrema salsugineum]	Protein kinase domain
Aa31LG1G5550
Aa31LG1G5770
Aa31LG1G5820
Aa31LG1G610
Aa31LG1G6170	alpha-1 tubulin
Aa31LG1G6200
Aa31LG1G6230	alpha/beta-Hydrolases superfamily protein		uncharacterized protein LOC108850832 [Raphanus sativus]
Aa31LG1G6370	Pleckstrin homology (PH) domain superfamily protein	Ran-binding protein 1 homolog a (Ran-binding protein siRanBP)	atranbp1a [Arabidopsis thaliana]	Ran binding domain
Aa31LG1G6400
Aa31LG1G6510
Aa31LG1G6960
Aa31LG1G7130
Aa31LG1G7140
Aa31LG1G7470
Aa31LG1G7520
Aa31LG1G7600
Aa31LG1G7650
Aa31LG1G770
Aa31LG1G7900	Leucine-rich repeat protein kinase family protein	Probable LRR receptor-like serine/threonine-protein kinase At1g06840 (EC 2....	hypothetical protein CUMW_191270 [Citrus unshiu]	Leucine-rich repeat-containing N-terminal, plant-type
Aa31LG1G8120	Ribosomal protein L35Ae family protein			Ribosomal protein L35A
Aa31LG1G820	Ribonuclease T2 family protein	Ribonuclease 3 (EC 4.6.1.19)	ribonuclease 3 [Arabidopsis lyrata subsp. lyrata]	Ribonuclease T2-like
Aa31LG1G8260
Aa31LG1G830		Ribonuclease 3 (EC 4.6.1.19)	At1g14210 [Arabidopsis thaliana]	Ribonuclease T2-like
Aa31LG1G8300	acyl-CoA oxidase 3
Aa31LG1G870	KH domain-containing protein			K Homology domain, type 1
Aa31LG1G8860	cytochrome P450, family 705, subfamily A, polypeptide 21	Cytochrome P450 705A5 (EC 1.14.-.-) (Thalian-diol desaturase) (AtTHAD)		Cytochrome P450
Aa31LG1G8920
Aa31LG1G8950	Protein kinase superfamily protein	Probable serine/threonine-protein kinase At1g54610 (EC 2.7.11.1)	Protein kinase superfamily protein [Arabidopsis thaliana]	Protein kinase domain
Aa31LG1G90	ribose-5-phosphate isomerase 2	Probable ribose-5-phosphate isomerase 2 (EC 5.3.1.6) (Phosphoriboisomerase ...	probable ribose-5-phosphate isomerase 2 [Tarenaya hassleriana]	Ribose 5-phosphate isomerase, type A
Aa31LG1G900
Aa31LG1G9140	glycine-rich RNA-binding protein 4	RNA-binding protein BRN2 (Protein BRUNO-LIKE 2) (AtBRN2)		RNA recognition motif domain
Aa31LG1G9180		Autophagy-related protein 18g (AtATG18g)	autophagy-related protein 18g [Arabidopsis lyrata subsp. lyrata]
Aa31LG1G9280	SNARE associated Golgi protein family		hypothetical protein AALP_AA1G026700 [Arabis alpina]	SNARE associated Golgi protein
Aa31LG1G9710
Aa31LG1G9810
Aa31LG1G9830	Ribosomal protein L19e family protein	60S ribosomal protein L19-2	60S ribosomal protein L19-1 [Brassica napus]	Ribosomal protein L19/L19e
Aa31LG1G9920	secretion-associated RAS super family 2			Small GTPase superfamily, ARF/SAR type
Aa31LG2G10010	plant glycogenin-like starch initiation protein 6	Galactinol synthase 7 (AtGolS7) (GolS-7) (EC 2.4.1.123)	GolS7 [Arabidopsis thaliana]	Glycosyl transferase, family 8
Aa31LG2G10070
Aa31LG2G10380	Cysteine/Histidine-rich C1 domain family protein		Cysteine/Histidine-rich C1 domain family protein [Arabidopsis thaliana]	DC1
Aa31LG2G10730
Aa31LG2G10770
Aa31LG2G10810	ARM repeat superfamily protein
Aa31LG2G11160
Aa31LG2G11280	Pectinacetylesterase family protein	Pectin acetylesterase 2 (EC 3.1.1.-)	pectin acetylesterase 2-like [Raphanus sativus]	Pectinacetylesterase/NOTUM
Aa31LG2G11530	secretion-associated RAS 1B	GTP-binding protein SAR1B	GTP-binding protein SAR1B [Tarenaya hassleriana]	Histone H2A/H2B/H3;Small GTPase superfamily, ARF/SAR type
Aa31LG2G11820	NAD(P)-binding Rossmann-fold superfamily protein	NADPH-dependent aldehyde reductase 1, chloroplastic (AtChlADR1) (EC 1.1.1.-...	hypothetical protein CARUB_v10021787mg [Capsella rubella]	Short-chain dehydrogenase/reductase SDR
Aa31LG2G11930
Aa31LG2G11950
Aa31LG2G12000
Aa31LG2G12010
Aa31LG2G12290
Aa31LG2G12380	calcineurin B-like protein 2	Calcineurin B-like protein 2 (SOS3-like calcium-binding protein 1)	calcineurin B-like protein 3 [Cicer arietinum]	EF-hand domain
Aa31LG2G12410	Pollen Ole e 1 allergen and extensin family protein		hypothetical protein PHAVU_003G086700g [Phaseolus vulgaris]
Aa31LG2G12830	LUC7 N_terminus domain-containing protein			Luc7-related
Aa31LG2G13150
Aa31LG2G13400	Late embryogenesis abundant protein, group 1 protein	Late embryogenesis abundant protein 6 (Late embryogenesis abundant protein ...		Late embryogenesis abundant protein, LEA_1 subgroup
Aa31LG2G13470		Isocitrate dehydrogenase [NAD] regulatory subunit 2, mitochondrial (EC 1.1....		Isopropylmalate dehydrogenase-like domain
Aa31LG2G13480	isocitrate dehydrogenase IV			Isopropylmalate dehydrogenase-like domain
Aa31LG2G13580
Aa31LG2G13690
Aa31LG2G1370	CLPC homologue 1			Clp, N-terminal
Aa31LG2G13710
Aa31LG2G14060
Aa31LG2G14080
Aa31LG2G14210
Aa31LG2G14310
Aa31LG2G14320	glycine-rich protein
Aa31LG2G14360	Bifunctional inhibitor/lipid-transfer protein/seed storage 2S albumin superfamily protein			Prolamin-like domain
Aa31LG2G14380
Aa31LG2G14420
Aa31LG2G14710
Aa31LG2G14920
Aa31LG2G15020	basic helix-loop-helix (bHLH) DNA-binding superfamily protein
Aa31LG2G15130
Aa31LG2G1540	Heat shock protein 70 (Hsp 70) family protein	Heat shock 70 kDa protein BIP2 (Heat shock 70 kDa protein 12) (Heat shock p...	mediator of RNA polymerase II transcription subunit 37f [Raphanus sativus]	Heat shock protein 70 family
Aa31LG2G15590	Endoribonuclease/protein kinase IRE1-like			KEN domain;Protein kinase domain
Aa31LG2G15800	ATPase, F0/V0 complex, subunit C protein	V-type proton ATPase 16 kDa proteolipid subunit (V-ATPase 16 kDa proteolipi...	V-type proton ATPase 16 kDa proteolipid subunit [Morus notabilis]	V-ATPase proteolipid subunit C-like domain
Aa31LG2G16010
Aa31LG2G16170			uncharacterized protein LOC104716713 isoform X1 [Camelina sativa]
Aa31LG2G16190
Aa31LG2G1680	Major facilitator superfamily protein		hypothetical protein CARUB_v10020258mg [Capsella rubella]	Molybdate-anion transporter;Rab-GTPase-TBC domain
Aa31LG2G17020	Pectin lyase-like superfamily protein
Aa31LG2G17240
Aa31LG2G17500
Aa31LG2G1790
Aa31LG2G180	Bifunctional inhibitor/lipid-transfer protein/seed storage 2S albumin superfamily protein			Hydrophobic seed protein domain
Aa31LG2G1800	zinc finger (Ran-binding) family protein	Zinc finger protein VAR3, chloroplastic (Organelle Zinc finger 1) (Protein ...		Zinc finger, RanBP2-type
Aa31LG2G18080
Aa31LG2G18110	Ribosomal protein L39 family protein			Ribosomal protein L39e
Aa31LG2G18460
Aa31LG2G18580	eukaryotic translation initiation factor 3B-2	Eukaryotic translation initiation factor 3 subunit B (eIF3b) (eIF-3-eta) (e...	Nucleotide-binding, alpha-beta plait [Cynara cardunculus var. scolymus]	Translation initiation factor, beta propellor-like domain
Aa31LG2G19040	Protein of unknown function, DUF599		hypothetical protein EUTSA_v10026789mg [Eutrema salsugineum]	Protein of unknown function DUF599
Aa31LG2G19340
Aa31LG2G19360
Aa31LG2G19690
Aa31LG2G19740
Aa31LG2G19900	alpha/beta-Hydrolases superfamily protein	Serine carboxypeptidase 24 (EC 3.4.16.6) (Bri1 suppressor 1) (Carboxypeptid...		Peptidase S10, serine carboxypeptidase
Aa31LG2G20080
Aa31LG2G20140	Glucose-1-phosphate adenylyltransferase family protein	Probable mannose-1-phosphate guanylyltransferase 1 (EC 2.7.7.13)	probable mannose-1-phosphate guanylyltransferase 3 isoform X2 [Brassica napus]	Hexapeptide repeat;Nucleotidyl transferase domain
Aa31LG2G20280	Syntaxin/t-SNARE family protein		uncharacterized protein LOC104730294 [Camelina sativa]	Syntaxin 6, N-terminal
Aa31LG2G20380	Galactose mutarotase-like superfamily protein	Putative glucose-6-phosphate 1-epimerase (EC 5.1.3.15) (Putative D-hexose-6...	hypothetical protein CUMW_027170 [Citrus unshiu]	Aldose 1-/Glucose-6-phosphate 1-epimerase
Aa31LG2G2050	Tetratricopeptide repeat (TPR)-like superfamily protein	Probable UDP-N-acetylglucosamine--peptide N-acetylglucosaminyltransferase S...	probable UDP-N-acetylglucosamine--peptide N-acetylglucosaminyltransferase S...
Aa31LG2G20500
Aa31LG2G20780	ATP binding cassette subfamily B1	ABC transporter B family member 1 (ABC transporter ABCB.1) (AtABCB1) (Multi...	hypothetical protein EUTSA_v10016150mg [Eutrema salsugineum]	ABC transporter type 1, transmembrane domain
Aa31LG2G21120
Aa31LG2G21210	NAC domain containing protein 75	NAC domain-containing protein 75 (ANAC075)	NAC domain containing protein 75 [Arabidopsis thaliana]	NAC domain
Aa31LG2G21590	GDSL-like Lipase/Acylhydrolase superfamily protein	GDSL esterase/lipase At4g28780 (EC 3.1.1.-) (Extracellular lipase At4g28780...	GDSL esterase/lipase At4g28780 [Brassica rapa]
Aa31LG2G21770	PTHR34657:SF2 - F21M11.6 PROTEIN-RELATED (1 of 2)
Aa31LG2G21790
Aa31LG2G21890	NAC domain containing protein 74
Aa31LG2G22010	O-fucosyltransferase family protein
Aa31LG2G22030
Aa31LG2G22050
Aa31LG2G22280
Aa31LG2G22290
Aa31LG2G2300	Ubiquitin carboxyl-terminal hydrolase family protein		uncharacterized protein LOC106326347 [Brassica oleracea var. oleracea]
Aa31LG2G2320
Aa31LG2G2410
Aa31LG2G250	Plant-specific transcription factor YABBY family protein			YABBY protein
Aa31LG2G2950	Protein kinase superfamily protein	Calcium/calmodulin-regulated receptor-like kinase 1 (AtCRLK1) (EC 2.7.11.1)	calcium/calmodulin-regulated receptor-like kinase 1 isoform X1 [Elaeis guin...	Protein kinase domain;Serine-threonine/tyrosine-protein kinase, catalytic domain
Aa31LG2G2960
Aa31LG2G3240
Aa31LG2G3250
Aa31LG2G3270
Aa31LG2G3320	Bifunctional inhibitor/lipid-transfer protein/seed storage 2S albumin superfamily protein			Bifunctional inhibitor/plant lipid transfer protein/seed storage helical do...
Aa31LG2G3360
Aa31LG2G3760	AGAMOUS-like 79
Aa31LG2G390	Cornichon family protein	Protein cornichon homolog 3	protein cornichon homolog 3 [Raphanus sativus]	Cornichon
Aa31LG2G4310	ribosomal protein L34	60S ribosomal protein L34-2		Ribosomal protein L34Ae
Aa31LG2G4380	Protein kinase superfamily protein	Probable serine/threonine-protein kinase PIX7 (EC 2.7.11.1)	probable receptor-like protein kinase At5g15080 [Tarenaya hassleriana]	Protein kinase domain
Aa31LG2G4430
Aa31LG2G4560	P-loop containing nucleoside triphosphate hydrolases superfamily protein	AAA-ATPase At3g28600 (EC 3.6.1.3)	AAA-ATPase At3g28600 [Camelina sativa]	AAA-type ATPase, N-terminal domain;ATPase, AAA-type, core
Aa31LG2G4790	5-3 exonuclease family protein
Aa31LG2G4900
Aa31LG2G50	Pentatricopeptide repeat (PPR) superfamily protein
Aa31LG2G5700	Plant self-incompatibility protein S1 family
Aa31LG2G5780	NAD(P)-binding Rossmann-fold superfamily protein	Short-chain dehydrogenase reductase 2a (AtSDR2a) (EC 1.1.1.-)	momilactone A synthase [Brassica oleracea var. oleracea]
Aa31LG2G580
Aa31LG2G5980
Aa31LG2G6020
Aa31LG2G6750	Adenosylmethionine decarboxylase family protein	S-adenosylmethionine decarboxylase proenzyme 3 (AdoMetDC3) (EC 4.1.1.50) [C...	hypothetical protein AXX17_AT3G27520 [Arabidopsis thaliana]	S-adenosylmethionine decarboxylase
Aa31LG2G70
Aa31LG2G7630
Aa31LG2G7760	tobamovirus multiplication protein 3	Tobamovirus multiplication protein 3 (AtTOM3)	hypothetical protein EUTSA_v10008286mg [Eutrema salsugineum]	Domain of unknown function DUF1084
Aa31LG2G7850	UBX domain-containing protein	Plant UBX domain-containing protein 7 (PUX7)	plant UBX domain-containing protein 7 isoform X1 [Tarenaya hassleriana]	UBX domain
Aa31LG2G8080
Aa31LG2G8230
Aa31LG2G830
Aa31LG2G8330
Aa31LG2G8440
Aa31LG2G8830
Aa31LG2G8900	Mitochondrial transcription termination factor family protein	Probable beta-1,3-galactosyltransferase 1 (EC 2.4.1.-)	transcription termination factor MTERF2, chloroplastic-like [Camelina sativa]	Glycosyl transferase, family 31;Transcription termination factor, mitochondrial/chloroplastic
Aa31LG2G9040	glucose-6-phosphate/phosphate translocator 2	Glucose-6-phosphate/phosphate translocator 2, chloroplastic	GPT2 [Arabidopsis thaliana]	Sugar phosphate transporter domain
Aa31LG2G9150
Aa31LG2G9690
Aa31LG2G9930		1,4-dihydroxy-2-naphthoyl-CoA synthase, peroxisomal (DHNS) (EC 4.1.3.36) (E...	hypothetical protein CUMW_021530 [Citrus unshiu]	Enoyl-CoA hydratase/isomerase
Aa31LG3G10020	Yippee family putative zinc-binding protein	Protein yippee-like At5g53940	hypothetical protein AALP_AA8G322700 [Arabis alpina]	Yippee/Mis18/Cereblon
Aa31LG3G10100	Late embryogenesis abundant protein (LEA) family protein
Aa31LG3G10280
Aa31LG3G10360
Aa31LG3G10670
Aa31LG3G10950
Aa31LG3G11060
Aa31LG3G1150
Aa31LG3G11680
Aa31LG3G11760				Rad60/SUMO-like domain
Aa31LG3G120	PSF2
Aa31LG3G12280
Aa31LG3G12500	IAA-leucine resistant (ILR)-like 2	IAA-amino acid hydrolase ILR1-like 2 (EC 3.5.1.-)	IAA-amino acid hydrolase ILR1-like 2 [Arabidopsis lyrata subsp. lyrata]	Peptidase M20;Peptidase M20, dimerisation domain
Aa31LG3G12670	Insulinase (Peptidase family M16) protein	Zinc protease PQQL-like (EC 3.4.24.-)	Insulinase (Peptidase family M16) protein [Arabidopsis thaliana]	Histone acetyl transferase HAT1 N-terminal;Peptidase M16, C-terminal
Aa31LG3G12790	RAN GTPase 3	GTP-binding nuclear protein Ran-A1	GTP-binding nuclear protein Ran-3 [Glycine max]	Small GTPase
Aa31LG3G13260
Aa31LG3G13840
Aa31LG3G13900
Aa31LG3G13930
Aa31LG3G14140
Aa31LG3G14240		40S ribosomal protein S27-2		Ribosomal protein S27e
Aa31LG3G14330
Aa31LG3G14450	Uncharacterised conserved protein UCP015417, vWA		uncharacterized protein LOC111198028 isoform X2 [Brassica napus]
Aa31LG3G14970
Aa31LG3G14980	beta-6 tubulin	Tubulin beta-6 chain (Beta-6-tubulin)	Tubulin [Macleaya cordata]	Tubulin/FtsZ, GTPase domain
Aa31LG3G15470	arabinogalactan protein 15
Aa31LG3G15520
Aa31LG3G16580
Aa31LG3G16600
Aa31LG3G16660			uncharacterized protein LOC104798665 [Tarenaya hassleriana]
Aa31LG3G16730	arabinogalactan protein 4	Classical arabinogalactan protein 4
Aa31LG3G16950
Aa31LG3G17170				Glycoside hydrolase family 1
Aa31LG3G17230
Aa31LG3G17240	suppressor of abi3-5			RNA recognition motif domain
Aa31LG3G17480	GDP dissociation inhibitor family protein / Rab GTPase activator family protein	Guanosine nucleotide diphosphate dissociation inhibitor At5g09550 (AtGDI)	guanosine nucleotide diphosphate dissociation inhibitor At5g09550 [Camelina...	GDP dissociation inhibitor
Aa31LG3G17560	arabinogalactan protein 1
Aa31LG3G17710	Thiamin diphosphate-binding fold (THDP-binding) superfamily protein	2-oxoisovalerate dehydrogenase subunit alpha 2, mitochondrial (EC 1.2.4.4) ...	2-oxoisovalerate dehydrogenase subunit alpha 2, mitochondrial [Arabidopsis ...	Dehydrogenase, E1 component;Gamma-secretase aspartyl protease complex, presenilin enhancer-2 subunit;VPS9 domain
Aa31LG3G18120
Aa31LG3G18580	Ribosomal protein S19e family protein	40S ribosomal protein S19-3	40S ribosomal protein S19-3-like [Raphanus sativus]	Ribosomal protein S19e
Aa31LG3G18610	soluble N-ethylmaleimide-sensitive factor adaptor protein 33	SNAP25 homologous protein SNAP33 (AtSNAP33) (Snap25a) (Synaptosomal-associa...	hypothetical protein EUTSA_v10014162mg [Eutrema salsugineum]
Aa31LG3G18720
Aa31LG3G18800	autophagy 3 (APG3)	Autophagy-related protein 3 (Autophagy-related E2-like conjugation enzyme A...	autophagy-related protein 3 [Arabidopsis lyrata subsp. lyrata]	Autophagy-related protein 3;Autophagy-related protein 3, C-terminal;Autophagy-related protein 3, N-terminal
Aa31LG3G19060	Integrase-type DNA-binding superfamily protein	Ethylene-responsive transcription factor ERF115	hypothetical protein EUTSA_v10015583mg [Eutrema salsugineum]	AP2/ERF domain
Aa31LG3G2100	Ribosomal protein S12/S23 family protein	40S ribosomal protein S23 (S12)	40S ribosomal protein S23-like [Ipomoea nil]	Ribosomal protein S12/S23
Aa31LG3G2390	RAB GTPase homolog C2A	Ras-related protein RABC2a (AtRABC2a) (Ras-related protein Rab18B) (AtRab18...	ras-related protein RABC2b [Camelina sativa]	Small GTPase
Aa31LG3G2710
Aa31LG3G2720
Aa31LG3G2780
Aa31LG3G3140
Aa31LG3G3150
Aa31LG3G3170
Aa31LG3G3360	RING/U-box superfamily protein		BnaA05g28350D [Brassica napus]
Aa31LG3G340
Aa31LG3G3760			hypothetical protein; 65170-71022 [Arabidopsis thaliana]	Nrap protein, domain 4;Nrap protein, domain 5;Nrap protein, domain 6
Aa31LG3G3770			hypothetical protein; 65170-71022 [Arabidopsis thaliana]	Nrap protein, domain 4
Aa31LG3G4080
Aa31LG3G4200	Zinc-binding ribosomal protein family protein			Ribosomal protein L37ae
Aa31LG3G4390		Temperature-sensitive sn-2 acyl-lipid omega-3 desaturase (ferredoxin), chlo...	temperature-sensitive sn-2 acyl-lipid omega-3 desaturase (ferredoxin), chlo...	Fatty acid desaturase, N-terminal
Aa31LG3G4400	fatty acid desaturase 8	Temperature-sensitive sn-2 acyl-lipid omega-3 desaturase (ferredoxin), chlo...	fatty acid desaturase [Brassica rapa subsp. pekinensis]	Fatty acid desaturase domain
Aa31LG3G450	gibberellin 20-oxidase 3	Gibberellin 20 oxidase 3 (EC 1.14.11.-) (GA 20-oxidase 3) (Gibberellin C-20...	gibberellin 20 oxidase 3 [Camelina sativa]	Non-haem dioxygenase N-terminal domain;Oxoglutarate/iron-dependent dioxygenase
Aa31LG3G4540
Aa31LG3G4560	Yippee family putative zinc-binding protein			Yippee/Mis18/Cereblon
Aa31LG3G4590	Arginyl-tRNA synthetase, class Ic
Aa31LG3G4770
Aa31LG3G4960	TRICHOME BIREFRINGENCE-LIKE 8			PC-Esterase
Aa31LG3G5000
Aa31LG3G5020				Lipid droplet-associated hydrolase
Aa31LG3G540	PTHR35133:SF1 - EFFECTOR OF TRANSCRIPTION2-RELATED (1 of 3)	Protein EFFECTOR OF TRANSCRIPTION (BnET)	thioredoxin-like 2-1, chloroplastic [Brassica rapa]	Thioredoxin domain
Aa31LG3G5550
Aa31LG3G5870
Aa31LG3G6170	sigma factor A	RNA polymerase sigma factor sigA (Sigma factor A) (Sigma-A) (RNA polymerase...	hypothetical protein EUTSA_v10002486mg [Eutrema salsugineum]
Aa31LG3G6420
Aa31LG3G6460
Aa31LG3G6710	ribosomal protein S6
Aa31LG3G70
Aa31LG3G700	arabinogalactan protein 14
Aa31LG3G7110		Protein MICRORCHIDIA 4 (AtMORC4) (EC 3.6.-.-) (Protein CRT1-homolog 4) (CRT...
Aa31LG3G720	response regulator 9	Two-component response regulator ARR9 (Response reactor 4)	two-component response regulator ARR9-like isoform X1 [Tarenaya hassleriana]	Signal transduction response regulator, receiver domain
Aa31LG3G7300				Taxilin family
Aa31LG3G7330
Aa31LG3G7380	RAN GTPase 3	GTP-binding nuclear protein Ran-B1	GTP-binding nuclear protein Ran-3-like [Musa acuminata subsp. malaccensis]	Small GTPase
Aa31LG3G7440
Aa31LG3G7690
Aa31LG3G770
Aa31LG3G7700
Aa31LG3G7860
Aa31LG3G840	SKU5 similar 17			Multicopper oxidase, type 3
Aa31LG3G8440
Aa31LG3G8650		Pre-mRNA cleavage factor Im 25 kDa subunit 2	hypothetical protein POPTR_0015s13200g [Populus trichocarpa]	Cleavage/polyadenylation specificity factor subunit 5
Aa31LG3G8660	Cleavage/polyadenylation specificity factor, 25kDa subunit	Pre-mRNA cleavage factor Im 25 kDa subunit 2	pre-mRNA cleavage factor Im 25 kDa subunit 2 [Brassica oleracea var. oleracea]	Cleavage/polyadenylation specificity factor subunit 5
Aa31LG3G8840	fibrillarin 1	rRNA 2-O-methyltransferase fibrillarin 1 (AtFbr1) (AtFib1) (EC 2.1.1.-) (F...	rRNA 2-O-methyltransferase fibrillarin 2 -like protein [Gossypium arboreum]	Fibrillarin
Aa31LG3G8970	RNA binding Plectin/S10 domain-containing protein	40S ribosomal protein S10-1		Plectin/S10, N-terminal
Aa31LG3G9390	Tetratricopeptide repeat (TPR)-like superfamily protein	Probable protein phosphatase 2C 76 (AtPP2C76) (EC 3.1.3.16)	nephrocystin-3-like [Camelina sativa]
Aa31LG3G9470
Aa31LG3G9560
Aa31LG3G9640
Aa31LG3G9680	Pentatricopeptide repeat (PPR) superfamily protein	Pentatricopeptide repeat-containing protein At2g13600	pentatricopeptide repeat-containing protein At2g13600-like [Tarenaya hassle...	Pentatricopeptide repeat
Aa31LG3G970	calmodulin 2	Calmodulin (CaM)	hypothetical protein SETIT_002816mg [Setaria italica]	EF-hand domain
Aa31LG3G9750	Ypt/Rab-GAP domain of gyp1p superfamily protein		GTPase-activating protein GYP7-like isoform X1 [Brassica oleracea var. oleracea]
Aa31LG3G9770		Auxin-responsive protein SAUR32 (Protein ABOLISHED APICAL HOOK MAINTENANCE ...	auxin-responsive protein SAUR32-like [Raphanus sativus]	Small auxin-up RNA
Aa31LG4G100
Aa31LG4G10100	hydroxyproline-rich glycoprotein family protein
Aa31LG4G10130	homeobox-leucine zipper protein 18	Homeobox-leucine zipper protein ATHB-X (HD-ZIP protein ATHB-X) (Homeodomain...	hypothetical protein AMTR_s00024p00249550 [Amborella trichopoda]	Homeobox domain;Leucine zipper, homeobox-associated
Aa31LG4G10170				Bet v I/Major latex protein
Aa31LG4G10180	MLP-like protein 28	MLP-like protein 28	MLP-like protein 34 [Camelina sativa]	Bet v I/Major latex protein
Aa31LG4G10200	Calcium-dependent lipid-binding (CaLB domain) family protein	Protein C2-DOMAIN ABA-RELATED 9	protein C2-DOMAIN ABA-RELATED 9 isoform X1 [Camelina sativa]	C2 domain
Aa31LG4G10210	PTHR33270:SF5 - GB (1 of 3)		uncharacterized protein At4g22758 [Arabidopsis lyrata subsp. lyrata]
Aa31LG4G10390	tryptophan aminotransferase of Arabidopsis 1	L-tryptophan--pyruvate aminotransferase 1 (EC 2.6.1.27) (EC 2.6.1.99) (Prot...	hypothetical protein AALP_AA2G134700 [Arabis alpina]	Alliinase, C-terminal
Aa31LG4G10430
Aa31LG4G10560	Phosphoinositide phosphatase family protein	Phosphoinositide phosphatase SAC6 (AtSAC6) (EC 3.1.3.-) (Protein IMPAIRED I...	LOW QUALITY PROTEIN: phosphoinositide phosphatase SAC7-like [Cucumis melo]	SAC domain
Aa31LG4G1090
Aa31LG4G11070
Aa31LG4G11320
Aa31LG4G12220
Aa31LG4G12860
Aa31LG4G1310
Aa31LG4G13620	DNA ligase 1	DNA ligase 1 (AtLIG1) (EC 6.5.1.1) (DNA ligase I) (Polydeoxyribonucleotide ...	BnaC08g43360D [Brassica napus]	DNA ligase, ATP-dependent, C-terminal
Aa31LG4G13710
Aa31LG4G1380	syntaxin of plants 52	Syntaxin-52 (AtSYP52)	syntaxin-52-like [Camelina sativa]
Aa31LG4G13860
Aa31LG4G14300	Zinc finger C-x8-C-x5-C-x3-H type family protein	Splicing factor U2af small subunit B (U2 auxiliary factor 35 kDa subunit B)...	hypothetical protein EUTSA_v10002611mg [Eutrema salsugineum]	RNA recognition motif domain;Zinc finger, CCCH-type
Aa31LG4G150
Aa31LG4G15060
Aa31LG4G1510
Aa31LG4G15100				Actin-depolymerising factor homology domain
Aa31LG4G15120
Aa31LG4G15260	Leucine-rich receptor-like protein kinase family protein	Receptor-like protein kinase 7 (EC 2.7.11.1)	hypothetical protein CARUB_v10008210mg [Capsella rubella]
Aa31LG4G15430
Aa31LG4G15440
Aa31LG4G15460
Aa31LG4G15520
Aa31LG4G15810
Aa31LG4G15960	Glycosyl hydrolase family protein		hypothetical protein AALP_AA5G091800 [Arabis alpina]	Glycoside hydrolase family 3 C-terminal domain;Glycoside hydrolase, family 3, N-terminal
Aa31LG4G16010	type one serine/threonine protein phosphatase 2	Serine/threonine-protein phosphatase PP1 isozyme 2 (EC 3.1.3.16) (Type one ...	type one serine/threonine protein phosphatase 2 [Arabidopsis thaliana]	Calcineurin-like phosphoesterase domain, ApaH type;Serine-threonine protein phosphatase, N-terminal
Aa31LG4G16620	Integral membrane HPP family protein		hypothetical protein CARUB_v10019356mg [Capsella rubella]	HPP
Aa31LG4G16840	histone deacetylase 6	Histone deacetylase 6 (AtHDA6) (EC 3.5.1.98)	histone deacetylase 6 [Arabidopsis lyrata subsp. lyrata]	Histone deacetylase domain
Aa31LG4G16860
Aa31LG4G17130
Aa31LG4G17510	breast basic conserved 1	60S ribosomal protein L13-2 (Cold-induced protein C24B)	60S ribosomal protein L13-1 [Camelina sativa]	Ribosomal protein L13e
Aa31LG4G17590
Aa31LG4G1760	Disease resistance protein (TIR-NBS class)		protein SUPPRESSOR OF npr1-1, CONSTITUTIVE 1-like [Tarenaya hassleriana]	Toll/interleukin-1 receptor homology (TIR) domain
Aa31LG4G1770
Aa31LG4G17800
Aa31LG4G17810
Aa31LG4G17820	Major facilitator superfamily protein			Molybdate-anion transporter
Aa31LG4G17980
Aa31LG4G18040
Aa31LG4G18060	response to low sulfur 2
Aa31LG4G18290	PTHR31568:SF3 - CYSTM1 FAMILY PROTEIN A-RELATED (1 of 3)			Cysteine-rich transmembrane CYSTM domain
Aa31LG4G18300
Aa31LG4G18410
Aa31LG4G18580
Aa31LG4G18720
Aa31LG4G18790
Aa31LG4G19110
Aa31LG4G19300	RHO-related protein from plants 1	Rac-like GTP-binding protein ARAC11 (GTPase protein ROP1)	Rac-like GTP-binding protein ARAC6 [Cajanus cajan]	Small GTPase
Aa31LG4G19330
Aa31LG4G19370
Aa31LG4G2270
Aa31LG4G2580		Glutathione S-transferase U25 (AtGSTU25) (EC 2.5.1.18) (GST class-tau membe...	glutathione S-transferase U19-like [Tarenaya hassleriana]
Aa31LG4G2870
Aa31LG4G3110	Protein kinase superfamily protein	U-box domain-containing protein 51 (Plant U-box protein 51) [Includes: E3 u...	U-box domain-containing protein 35 [Brassica oleracea var. oleracea]	Serine-threonine/tyrosine-protein kinase, catalytic domain
Aa31LG4G3240
Aa31LG4G330				Phosphoribosyltransferase domain
Aa31LG4G340	adenine phosphoribosyl transferase 2	Adenine phosphoribosyltransferase 2 (APRT 2) (AtAPT2) (EC 2.4.2.7)
Aa31LG4G3910				Thaumatin family
Aa31LG4G4790			hypothetical protein EUTSA_v10018904mg [Eutrema salsugineum]
Aa31LG4G5180
Aa31LG4G5190
Aa31LG4G5210
Aa31LG4G5390
Aa31LG4G5500		Isoflavone reductase homolog P3 (EC 1.3.1.-)	isoflavone reductase homolog P3-like isoform X1 [Brassica rapa]	NmrA-like domain
Aa31LG4G6100	GDSL-like Lipase/Acylhydrolase superfamily protein	GDSL esterase/lipase EXL3 (EC 3.1.1.-) (Family II extracellular lipase 3) (...	T4O12.13 [Arabidopsis lyrata subsp. lyrata]	GDSL lipase/esterase
Aa31LG4G6120	S phase kinase-associated protein 1	SKP1-like protein 1A (SKP1-like 1) (UFO-binding protein 1)	kinetochore protein [Brassica juncea]	SKP1 component, dimerisation;SKP1 component, POZ domain
Aa31LG4G6160	calcium-dependent protein kinase 29	Calcium-dependent protein kinase 29 (EC 2.7.11.1)	calcium-dependent protein kinase 29 [Arabidopsis lyrata subsp. lyrata]	EF-hand domain;Protein kinase domain;Pseudouridine synthase, RsuA/RluA;RNA-binding S4 domain
Aa31LG4G6280	SKU5 similar 5	L-ascorbate oxidase homolog (EC 1.10.3.-)	L-ascorbate oxidase homolog [Brassica rapa]	Multicopper oxidase, type 1;Multicopper oxidase, type 2;Multicopper oxidase, type 3
Aa31LG4G6640	Auxin efflux carrier family protein	Protein PIN-LIKES 3 (Auxin efflux carrier-like protein 3)	protein PIN-LIKES 3-like [Camelina sativa]	Membrane transport protein
Aa31LG4G6910
Aa31LG4G6960	ACT-like protein tyrosine kinase family protein	Serine/threonine-protein kinase STY8 (EC 2.7.11.1) (Serine/threonine/tyrosi...	serine/threonine-protein kinase STY46-like isoform X2 [Tarenaya hassleriana]	Serine-threonine/tyrosine-protein kinase, catalytic domain
Aa31LG4G7010	Nuclear transport factor 2 (NTF2) family protein		uncharacterized protein LOC104813701 isoform X1 [Tarenaya hassleriana]
Aa31LG4G7400
Aa31LG4G7460
Aa31LG4G7520
Aa31LG4G7570
Aa31LG4G7640
Aa31LG4G7650	TRAM, LAG1 and CLN8 (TLC) lipid-sensing domain containing protein			TRAM/LAG1/CLN8 homology domain
Aa31LG4G7680
Aa31LG4G8270	RNA-binding (RRM/RBD/RNP motifs) family protein	Probable RNA-binding protein ARP1 (ABA-regulated RNA-binding protein 1)	RNA-binding protein 24-like [Raphanus sativus]	RNA recognition motif domain
Aa31LG4G8330	Cupredoxin superfamily protein	Blue copper protein	blue copper protein [Arabidopsis lyrata subsp. lyrata]	Phytocyanin domain
Aa31LG4G880
Aa31LG4G8840	sphingoid base hydroxylase 2	Very-long-chain aldehyde decarbonylase GL1-9 (EC 4.1.99.5) (Protein GLOSSY ...	sphinganine C4-monooxygenase 1-like [Brassica rapa]	Fatty acid hydroxylase
Aa31LG4G890			hypothetical protein; 14670-15257 [Arabidopsis thaliana]
Aa31LG4G8970
Aa31LG4G9040
Aa31LG4G940	H(+)-ATPase 9	ATPase 9, plasma membrane-type (EC 7.1.2.1) (Proton pump 9)	hypothetical protein EUTSA_v10018080mg [Eutrema salsugineum]
Aa31LG4G9440
Aa31LG4G9490
Aa31LG4G9780	heat shock protein 70	Heat shock 70 kDa protein 4 (Heat shock cognate 70 kDa protein 4) (Heat sho...	probable mediator of RNA polymerase II transcription subunit 37c [Brassica ...	Heat shock protein 70 family
Aa31LG4G9880
Aa31LG5G10350	EAP30/Vps36 family protein	Vacuolar protein sorting-associated protein 22 homolog 1 (AtVPS22-1) (ESCRT...	hypothetical protein EUTSA_v10014489mg [Eutrema salsugineum]
Aa31LG5G10370
Aa31LG5G10430	Translation initiation factor SUI1 family protein	Protein translation factor SUI1 homolog 2	hypothetical protein EUTSA_v10015063mg [Eutrema salsugineum]	SUI1 domain
Aa31LG5G1090	Protein of unknown function (DUF1138)			Protein of unknown function DUF1138
Aa31LG5G11420	eukaryotic translation initiation factor 2B family protein / eIF-2B family protein
Aa31LG5G11490	elongation factor P (EF-P) family protein		hypothetical protein EUTSA_v10014581mg [Eutrema salsugineum]	Translation elongation factor, KOW-like;Translation elongation factor P/YeiP, central
Aa31LG5G11650
Aa31LG5G11780
Aa31LG5G11920
Aa31LG5G12060	Dihydrolipoamide succinyltransferase	Dihydrolipoyllysine-residue succinyltransferase component of 2-oxoglutarate...	dihydrolipoyllysine-residue succinyltransferase component of 2-oxoglutarate...	2-oxoacid dehydrogenase acyltransferase, catalytic domain;Biotin/lipoyl attachment
Aa31LG5G12240
Aa31LG5G12410		Pyruvate, phosphate dikinase regulatory protein 2 (EC 2.7.11.32) (EC 2.7.4....	hypothetical protein EUTSA_v10020923mg [Eutrema salsugineum]
Aa31LG5G12540	Protein kinase superfamily protein	Wall-associated receptor kinase-like 10 (EC 2.7.11.-)	BnaA05g34110D [Brassica napus]	Protein kinase domain;Serine-threonine/tyrosine-protein kinase, catalytic domain;Wall-associated receptor kinase;Wall-associated receptor kinase, galacturonan-binding domain;WRKY domain
Aa31LG5G12580
Aa31LG5G1340	ADPGLC-PPase large subunit	Glucose-1-phosphate adenylyltransferase large subunit 2, chloroplastic (EC ...	glucose-1-phosphate adenylyltransferase large subunit 1-like [Durio zibethinus]	Nucleotidyl transferase domain
Aa31LG5G13840	polyribonucleotide nucleotidyltransferase, putative	Polyribonucleotide nucleotidyltransferase 1, chloroplastic (AtcpPNPase) (EC...
Aa31LG5G13910	EF hand calcium-binding protein family	Probable calcium-binding protein CML32 (Calmodulin-like protein 32)	probable calcium-binding protein CML33 [Arabidopsis lyrata subsp. lyrata]	EF-hand domain
Aa31LG5G13960	Pectin lyase-like superfamily protein			Pectate lyase
Aa31LG5G14020	BolA-like family protein
Aa31LG5G14410
Aa31LG5G14860	Ribosomal protein L14p/L23e family protein	60S ribosomal protein L23 (Protein EMBRYO DEFECTIVE 2171)	Ribosomal protein L14p/L23e family protein [Arabidopsis thaliana]	Ribosomal protein L14P
Aa31LG5G15130
Aa31LG5G15150
Aa31LG5G1540
Aa31LG5G15620	Peptidase S24/S26A/S26B/S26C family protein		signal peptidase complex catalytic subunit SEC11C [Brassica napus]	Peptidase S24/S26A/S26B/S26C
Aa31LG5G15670				Peptidase M24
Aa31LG5G15680
Aa31LG5G15890	Kunitz family trypsin and protease inhibitor protein			Proteinase inhibitor I3, Kunitz legume
Aa31LG5G16240
Aa31LG5G16280	AGAMOUS-like 82	Agamous-like MADS-box protein AGL80	BnaC02g26190D [Brassica napus]	Transcription factor, MADS-box
Aa31LG5G16300
Aa31LG5G16480	BTB-POZ and MATH domain 2	ARM REPEAT PROTEIN INTERACTING WITH ABF2 (ARIA)	ARM REPEAT PROTEIN INTERACTING WITH ABF2 isoform X1 [Tarenaya hassleriana]	BTB/POZ domain
Aa31LG5G1650
Aa31LG5G16770
Aa31LG5G16970
Aa31LG5G17080
Aa31LG5G1720	secretion-associated RAS super family 2	GTP-binding protein SAR1A		Small GTPase superfamily, ARF/SAR type
Aa31LG5G17220	poly(ADP-ribose) polymerase 2	Poly [ADP-ribose] polymerase 1 (PARP-1) (EC 2.4.2.30) (NAD(+) ADP-ribosyltr...		Poly(ADP-ribose) polymerase, catalytic domain
Aa31LG5G17280
Aa31LG5G17460	SKP1-like 4			SKP1 component, dimerisation;SKP1 component, POZ domain
Aa31LG5G17530
Aa31LG5G17590
Aa31LG5G17780
Aa31LG5G17940	Ribosomal protein L32e			Ribosomal protein L32e
Aa31LG5G19020
Aa31LG5G19160
Aa31LG5G19420	Plant protein of unknown function (DUF828)	Protein ESKIMO 1 (Protein trichome birefringence-like 29)	BnaA03g18920D [Brassica napus]	PC-Esterase;PMR5 N-terminal domain
Aa31LG5G19780		Protein DA1-related 2 (Protein LATERAL ROOT DEVELOPMENT 3)	protein DA1-related 2-like isoform X1 [Camelina sativa]
Aa31LG5G19870			hypothetical protein ARALYDRAFT_473739 [Arabidopsis lyrata subsp. lyrata]
Aa31LG5G20130	ribosomal protein L23AB	60S ribosomal protein L23a	60S ribosomal protein L23a-2-like [Tarenaya hassleriana]	PsbP, C-terminal;Ribosomal protein L23/L25, N-terminal;Ribosomal protein L25/L23
Aa31LG5G2060
Aa31LG5G20730
Aa31LG5G20840
Aa31LG5G20870	histone H2A 11	Histone H2A variant 1 (H2A.F/Z 1) (H2AvAt) (HTA11)	histone H2A variant 1 [Brassica oleracea var. oleracea]	Histone H2A, C-terminal domain;Histone H2A/H2B/H3
Aa31LG5G210	Lateral organ boundaries (LOB) domain family protein			Lateral organ boundaries, LOB
Aa31LG5G21130	Putative lysine decarboxylase family protein	Cytokinin riboside 5-monophosphate phosphoribohydrolase LOG2 (EC 3.2.2.n1)...	BnaA04g21060D [Brassica napus]	LOG family
Aa31LG5G21390	Iron-sulphur cluster biosynthesis family protein	Iron-sulfur assembly protein IscA-like 1, mitochondrial	iron-sulfur assembly protein IscA-like 1, mitochondrial [Tarenaya hassleriana]	FeS cluster biogenesis
Aa31LG5G21590			BnaAnng07350D [Brassica napus]	RAB6-interacting golgin
Aa31LG5G21730	NAD(P)H dehydrogenase subunit H		uncharacterized protein LOC110669895 [Hevea brasiliensis]	NADH-quinone oxidoreductase, subunit D;NADH:ubiquinone oxidoreductase, subunit 1/F420H2 oxidoreductase subunit H
Aa31LG5G21750	Enolase	Bifunctional enolase 2/transcriptional activator (EC 4.2.1.11) (2-phospho-D...	LOS2 [Capsella bursa-pastoris]	Enolase, C-terminal TIM barrel domain;Enolase, N-terminal
Aa31LG5G22470			WD repeat-containing protein 20, partial [Cajanus cajan]
Aa31LG5G22510	Ribosomal protein L11 family protein	60S ribosomal protein L12-3	60S ribosomal protein L12-1 [Musa acuminata subsp. malaccensis]	Ribosomal protein L11, C-terminal;Ribosomal protein L11, N-terminal
Aa31LG5G22800	Chloroplast-targeted copper chaperone protein
Aa31LG5G22890	RAB GTPase homolog 8	Ras-related protein RABE1a (AtRABE1a) (Ras-related protein Rab8B) (AtRab8B)	hypothetical protein CARUB_v10018005mg [Capsella rubella]	Small GTPase
Aa31LG5G2290			protein indeterminate-domain 12 [Raphanus sativus]
Aa31LG5G2340
Aa31LG5G23490
Aa31LG5G23980
Aa31LG5G23990
Aa31LG5G2400	Small nuclear ribonucleoprotein family protein			LSM domain, eukaryotic/archaea-type
Aa31LG5G24140
Aa31LG5G2790	EF hand calcium-binding protein family	Calmodulin-like protein 6	hypothetical protein AALP_AA6G043700 [Arabis alpina]	EF-hand domain
Aa31LG5G2850
Aa31LG5G30	Nucleoside diphosphate kinase family protein			Nucleoside diphosphate kinase-like domain
Aa31LG5G3210
Aa31LG5G3260
Aa31LG5G340
Aa31LG5G40
Aa31LG5G4030
Aa31LG5G4690
Aa31LG5G4840
Aa31LG5G5120
Aa31LG5G5140
Aa31LG5G5240	UDP-glucosyl transferase 74D1	UDP-glycosyltransferase 74D1 (EC 2.4.1.-) (Jasmonate glucosyltransferase 1)...	UDP-glycosyltransferase 74D1 [Brassica rapa]	IBR domain;UDP-glucuronosyl/UDP-glucosyltransferase
Aa31LG5G5800	Plant protein of unknown function (DUF828)	Protein trichome birefringence-like 40	protein trichome birefringence-like 40 [Raphanus sativus]	Fungal lipase-like domain;PC-Esterase;PMR5 N-terminal domain
Aa31LG5G5890
Aa31LG5G5990
Aa31LG5G6090
Aa31LG5G6130
Aa31LG5G6410			hypothetical protein ARALYDRAFT_320784 [Arabidopsis lyrata subsp. lyrata]
Aa31LG5G6430	Major facilitator superfamily protein		hypothetical protein EUTSA_v10017927mg [Eutrema salsugineum]
Aa31LG5G6960
Aa31LG5G7030	type one protein phosphatase 1	Serine/threonine-protein phosphatase PP1 isozyme 1 (EC 3.1.3.16) (Type one ...	putative serine/threonine phosphatase [Boechera divaricarpa]	Calcineurin-like phosphoesterase domain, ApaH type;Serine-threonine protein phosphatase, N-terminal
Aa31LG5G7070
Aa31LG5G710	Protein kinase superfamily protein	Probable serine/threonine-protein kinase At1g01540 (EC 2.7.11.1)	Protein kinase superfamily protein [Arabidopsis thaliana]	Protein kinase domain
Aa31LG5G7140	pumilio 2	Pumilio homolog 2 (APUM-2) (AtPUM2)	putative pumilio Mpt5 [Boechera divaricarpa]	Nucleic acid binding NABP;Pumilio RNA-binding repeat
Aa31LG5G7240
Aa31LG5G7250
Aa31LG5G7330	metallothionein 1A
Aa31LG5G7650	Ribosomal protein L14p/L23e family protein	60S ribosomal protein L23 (Protein EMBRYO DEFECTIVE 2171)	Strong similarity to 60S ribosomal protein L17 (gb|X01694). EST gb|AA042332...	Ribosomal protein L14P
Aa31LG5G7680		V-type proton ATPase subunit a1 (V-ATPase subunit a1) (V-type proton ATPase...	V-type proton ATPase subunit a1-like [Raphanus sativus]	V-type ATPase, V0 complex, 116kDa subunit family
Aa31LG5G8740
Aa31LG5G8960	PTHR22536 - LUNG CANCER METASTASIS-RELATED LCMR1 PROTEIN (1 of 2)	Probable mediator of RNA polymerase II transcription subunit 19b	mediator of RNA polymerase II transcription subunit 19a-like [Tarenaya hass...
Aa31LG5G900	CAPRICE-like MYB3			SANT/Myb domain
Aa31LG5G9170	ENTH/ANTH/VHS superfamily protein	Probable clathrin assembly protein At4g32285	probable clathrin assembly protein At4g32285 [Tarenaya hassleriana]	AP180 N-terminal homology (ANTH) domain
Aa31LG5G9180
Aa31LG6G1030				Cullin, N-terminal
Aa31LG6G1040		Cullin-4 (AtCUL4)	cullin-4 [Tarenaya hassleriana]	Cullin, N-terminal
Aa31LG6G10780
Aa31LG6G110
Aa31LG6G11110
Aa31LG6G1140	Protein of unknown function (DUF679)			Protein DMP
Aa31LG6G1150	RAB GTPase homolog A1E	Ras-related protein RABA1e (AtRABA1e)	ras-related protein RABA1e [Rhinolophus sinicus]	Small GTPase
Aa31LG6G11960		Berberine bridge enzyme-like 10 (AtBBE-like 10) (EC 1.1.1.-)	hypothetical protein EUTSA_v10009705mg [Eutrema salsugineum]	FAD linked oxidase, N-terminal
Aa31LG6G12240
Aa31LG6G12810	GTP-binding 2	Ras-related protein RABB1b (AtRABB1b) (Ras-related protein GB2) (AtGB2) (Ra...	hypothetical protein EUTSA_v10026238mg [Eutrema salsugineum]	Small GTPase
Aa31LG6G13240
Aa31LG6G13390	MADS-box transcription factor family protein			Transcription factor, MADS-box
Aa31LG6G13400	Late embryogenesis abundant (LEA) protein		hypothetical protein AALP_AA7G240900 [Arabis alpina]	Late embryogenesis abundant protein, LEA_4 subgroup
Aa31LG6G13710	Uncharacterised protein family (UPF0497)	CASP-like protein 5C1 (AtCASPL5C1)
Aa31LG6G13900
Aa31LG6G14370	ADP-ribosylation factor A1F	ADP-ribosylation factor	ADP-ribosylation factor [Malus domestica]	Small GTPase superfamily, ARF/SAR type
Aa31LG6G14400	Peroxidase superfamily protein	Peroxidase 50 (Atperox P50) (EC 1.11.1.7) (ATP9a) (PRXR2)	hypothetical protein EUTSA_v10025695mg [Eutrema salsugineum]	Haem peroxidase
Aa31LG6G14410	Peroxidase superfamily protein	Peroxidase 50 (Atperox P50) (EC 1.11.1.7) (ATP9a) (PRXR2)	peroxidase 50 [Brassica rapa]	Haem peroxidase
Aa31LG6G14640	squalene epoxidase 2	Squalene epoxidase 2, mitochondrial (AtSQE2) (EC 1.14.14.17)	squalene epoxidase 3 [Camelina sativa]	FAD-binding domain
Aa31LG6G14850
Aa31LG6G14920	elicitor-activated gene 3-2	Cinnamyl alcohol dehydrogenase 8 (AtCAD8) (EC 1.1.1.195) (NAD-dependent man...	cinnamyl alcohol dehydrogenase 8 [Arabidopsis lyrata subsp. lyrata]	Alcohol dehydrogenase, C-terminal;Alcohol dehydrogenase, N-terminal
Aa31LG6G150
Aa31LG6G15100			uncharacterized protein LOC9302984 [Arabidopsis lyrata subsp. lyrata]
Aa31LG6G15200
Aa31LG6G15230	SNF1-related protein kinase 2.7	Serine/threonine-protein kinase SRK2F (EC 2.7.11.1) (OST1-kinase-like 5) (S...	serine/threonine-protein kinase SAPK2 isoform X4 [Phoenix dactylifera]	Protein kinase domain
Aa31LG6G15260				DAHP synthetase, class II
Aa31LG6G15660	Protein of unknown function, DUF617		hypothetical protein CARUB_v10006845mg [Capsella rubella]	Protein MIZU-KUSSEI 1-like, plant
Aa31LG6G15790				Cytochrome P450
Aa31LG6G15860	WRKY DNA-binding protein 13	Probable WRKY transcription factor 13 (WRKY DNA-binding protein 13)	hypothetical protein AALP_AA7G273300 [Arabis alpina]	WRKY domain
Aa31LG6G160	Tryptophan RNA-binding attenuator protein-like		Tryptophan RNA-binding attenuator protein-like protein [Arabidopsis thaliana]
Aa31LG6G16070
Aa31LG6G16260	glycosyl hydrolase 9B17	Endoglucanase 23 (EC 3.2.1.4) (Endo-1,4-beta glucanase 23)	hypothetical protein EUTSA_v10025010mg [Eutrema salsugineum]	Glycoside hydrolase family 9
Aa31LG6G16330	ATPase, F0/V0 complex, subunit C protein	V-type proton ATPase subunit c5 (V-ATPase subunit c5) (V-type proton ATPase...	V-type proton ATPase 16 kDa proteolipid subunit [Morus notabilis]	V-ATPase proteolipid subunit C-like domain
Aa31LG6G170	O-fucosyltransferase family protein	O-fucosyltransferase 30 (O-FucT-30) (EC 2.4.1.-) (O-fucosyltransferase fami...
Aa31LG6G180	O-fucosyltransferase family protein	O-fucosyltransferase 30 (O-FucT-30) (EC 2.4.1.-) (O-fucosyltransferase fami...	hypothetical protein CCACVL1_24722 [Corchorus capsularis]
Aa31LG6G1960
Aa31LG6G2250	iron-regulated transporter 1	Fe(2+) transport protein 1 (Fe(II) transport protein 1) (Iron-regulated tra...	hypothetical protein AALP_AA7G023400 [Arabis alpina]	Zinc/iron permease
Aa31LG6G2260	SBP (S-ribonuclease binding protein) family protein	E3 ubiquitin-protein ligase BOI (EC 2.3.2.27) (Inhibitor of apoptosis (IAP)...	E3 ubiquitin-protein ligase BOI-like [Brassica rapa]
Aa31LG6G2780	Uncharacterised protein family (UPF0497)	CASP-like protein 1B2 (AtCASPL1B2)	unknown [Arabidopsis thaliana]	Casparian strip membrane protein domain
Aa31LG6G300	Ribosomal protein L19 family protein			Ribosomal protein L19
Aa31LG6G3100
Aa31LG6G3210		Gibberellin 2-beta-dioxygenase 8 (EC 1.14.11.13) (GA 2-oxidase 8) (Gibberel...	gibberellin 2-beta-dioxygenase 8-like [Raphanus sativus]	Non-haem dioxygenase N-terminal domain
Aa31LG6G3820	DERLIN-2.1	Derlin-2.1 (AtDerlin2-1)	DERLIN-2.1 [Arabidopsis thaliana]
Aa31LG6G3930	Ubiquitin-like superfamily protein	Autophagy-related protein 8a (Autophagy-related ubiquitin-like modifier ATG...	hypothetical protein EUTSA_v10026531mg [Eutrema salsugineum]	Autophagy protein Atg8 ubiquitin-like;Senescence regulator S40
Aa31LG6G4180	receptor like protein 50	Disease resistance protein TAO1 (EC 3.2.2.6) (Protein TARGET OF AVRB OPERAT...	disease resistance protein (TIR-NBS-LRR class) [Arabidopsis thaliana]	Leucine-rich repeat
Aa31LG6G420	Protein of unknown function (DUF581)	FCS-Like Zinc finger 2	hypothetical protein EUTSA_v10026417mg [Eutrema salsugineum]	Zf-FLZ domain
Aa31LG6G4700	Sodium Bile acid symporter family	Probable sodium/metabolite cotransporter BASS6, chloroplastic (Bile acid tr...	hypothetical protein EUTSA_v10025337mg [Eutrema salsugineum]	Bile acid:sodium symporter/arsenical resistance protein Acr3;Uncharacterised protein family Ycf49
Aa31LG6G5130
Aa31LG6G5140
Aa31LG6G5150
Aa31LG6G5460
Aa31LG6G5540				Protein of unknown function DUF761, plant
Aa31LG6G5680
Aa31LG6G5810
Aa31LG6G6010	GDSL-like Lipase/Acylhydrolase superfamily protein	GDSL esterase/lipase At1g29670 (EC 3.1.1.-) (Extracellular lipase At1g29670...	GDSL esterase/lipase At1g29670 [Arabidopsis lyrata subsp. lyrata]	GDSL lipase/esterase
Aa31LG6G6180
Aa31LG6G640	PLATZ transcription factor family protein		uncharacterized protein LOC104731760 isoform X1 [Camelina sativa]	Protein of unknown function DUF597
Aa31LG6G6620	NAD(P)-binding Rossmann-fold superfamily protein	Short-chain dehydrogenase TIC 32, chloroplastic (EC 1.1.1.-) (Translocon at...	NAD(P)-binding Rossmann-fold superfamily protein [Arabidopsis thaliana]	Short-chain dehydrogenase/reductase SDR
Aa31LG6G6690	SPIRAL1-like1
Aa31LG6G6780
Aa31LG6G6810
Aa31LG6G6990	cytokinin response factor 2	Ethylene-responsive transcription factor CRF2 (Protein CYTOKININ RESPONSE F...	hypothetical protein CARUB_v10005160mg [Capsella rubella]	AP2/ERF domain
Aa31LG6G7350	subunit of exocyst complex 8
Aa31LG6G7640
Aa31LG6G7820
Aa31LG6G7850	Wound-responsive family protein			Protein of unknown function wound-induced
Aa31LG6G8140	P-loop containing nucleoside triphosphate hydrolases superfamily protein	Immune-associated nucleotide-binding protein 8 (AtIAN8) (Protein AIG1)	disease resistance protein AIG1; 916-2572 [Arabidopsis thaliana]	AIG1-type guanine nucleotide-binding (G) domain
Aa31LG6G8160
Aa31LG6G8170				AIG1-type guanine nucleotide-binding (G) domain
Aa31LG6G8260	S18 ribosomal protein	40S ribosomal protein S18	40S ribosomal protein S18 [Tarenaya hassleriana]	Ribosomal protein S13
Aa31LG6G8270	S-adenosylmethionine carrier 2	Probable S-adenosylmethionine carrier 2, chloroplastic	S-adenosylmethionine carrier 1, chloroplastic/mitochondrial isoform X2 [Cuc...	Mitochondrial substrate/solute carrier
Aa31LG6G870	WRKY DNA-binding protein 28	WRKY transcription factor 28 (WRKY DNA-binding protein 28)	probable WRKY transcription factor 28 [Brassica napus]	WRKY domain
Aa31LG6G8700	Ras-related small GTP-binding family protein
Aa31LG6G8760
Aa31LG6G8830	Protease-associated (PA) RING/U-box zinc finger family protein	Receptor homology region, transmembrane domain- and RING domain-containing ...	Protease-associated (PA) RING/U-box zinc finger family protein [Arabidopsis...	PA domain
Aa31LG6G9280
Aa31LG6G9290
Aa31LG6G9360
Aa31LG6G9530		ABC transporter A family member 9 (ABC transporter ABCA.9) (AtABCA9) (ABC2 ...	hypothetical protein CARUB_v10025828mg [Capsella rubella]
Aa31LG6G9620
Aa31LG6G970
Aa31LG6G9760
Aa31LG6G9780	laccase 3			Multicopper oxidase, type 3
Aa31LG7G10060		Pre-mRNA-processing protein 40A (AtPRP40a)	hypothetical protein CARUB_v10012256mg [Capsella rubella]	WW domain
Aa31LG7G10160
Aa31LG7G10290				Mlo-related protein
Aa31LG7G10490	oleosin 1	Oleosin 18.5 kDa	oleosin 1 [Arabidopsis thaliana]	Oleosin
Aa31LG7G10530	polyadenylate-binding protein 1	Polyadenylate-binding protein 1 (AtPabN1) (Poly(A)-binding protein 1) (Nucl...	polyadenylate-binding protein 1 [Arabidopsis lyrata subsp. lyrata]	RNA recognition motif domain
Aa31LG7G10580
Aa31LG7G10660	Leucine-rich repeat protein kinase family protein
Aa31LG7G10830	ADP-ribosylation factor-like A1C
Aa31LG7G10970
Aa31LG7G110
Aa31LG7G11260	auxin response factor 18
Aa31LG7G11300
Aa31LG7G11430	selenium binding		selenium binding protein [Arabidopsis thaliana]
Aa31LG7G11760
Aa31LG7G11770
Aa31LG7G11800	arogenate dehydratase 1
Aa31LG7G11810	Brassinosteroid signalling positive regulator (BZR1) family protein			BES1/BZR1 plant transcription factor, N-terminal
Aa31LG7G12000
Aa31LG7G12070	PPPDE putative thiol peptidase family protein		uncharacterized protein LOC9303672 [Arabidopsis lyrata subsp. lyrata]	PPPDE putative peptidase domain
Aa31LG7G12080
Aa31LG7G12140
Aa31LG7G12630	Haemolysin-III related integral membrane protein	Heptahelical transmembrane protein 2 (PAQR family protein HHP2)		AdipoR/Haemolysin-III-related
Aa31LG7G12660
Aa31LG7G12810	Uncharacterised BCR, YbaB family COG0718	Nucleoid-associated protein At4g30620, chloroplastic	hypothetical protein AALP_AA7G159600 [Arabis alpina]	Nucleoid-associated protein YbaB/EbfC family
Aa31LG7G13190
Aa31LG7G13370
Aa31LG7G1340
Aa31LG7G13570	PTHR31852:SF44 - EMB (1 of 2)		uncharacterized protein LOC18611147 [Theobroma cacao]
Aa31LG7G13630
Aa31LG7G13740	Cytochrome P450 superfamily protein	Cytochrome P450 81D11 (EC 1.14.-.-)	cytochrome P450 81D11 isoform X2 [Brassica napus]	Cytochrome P450
Aa31LG7G13780	Late embryogenesis abundant protein, group 6			Late embryogenesis abundant protein, LEA-18
Aa31LG7G1390
Aa31LG7G13950	basic leucine-zipper 6		basic leucine zipper 43 [Arabidopsis lyrata subsp. lyrata]	Basic-leucine zipper domain
Aa31LG7G140	Lactoylglutathione lyase / glyoxalase I family protein		uncharacterized protein LOC106346665 [Brassica napus]	Glyoxalase/fosfomycin resistance/dioxygenase domain
Aa31LG7G14000	Homeobox-leucine zipper protein family	Homeobox-leucine zipper protein HAT9 (Homeodomain-leucine zipper protein HA...	homeobox-leucine zipper protein HAT9-like [Camelina sativa]	Homeobox domain;Leucine zipper, homeobox-associated
Aa31LG7G14190	Transducin/WD40 repeat-like superfamily protein
Aa31LG7G14310
Aa31LG7G14350	arabinogalactan protein 2	Classical arabinogalactan protein 2
Aa31LG7G14410
Aa31LG7G14500	PTHR31132:SF2 - EXPRESSED PROTEIN (1 of 4)			Domain of unknown function DUF4057
Aa31LG7G14650
Aa31LG7G14780	cellulose synthase A9	Probable cellulose synthase A catalytic subunit 9 [UDP-forming] (AtCesA9) (...	cellulose synthase A catalytic subunit 2 [UDP-forming]-like isoform X1 [Man...	Cellulose synthase
Aa31LG7G15100	SHI-related sequence3	Protein SHI RELATED SEQUENCE 3	protein SHI RELATED SEQUENCE 3-like, partial [Raphanus sativus]
Aa31LG7G15150		D-ribulose kinase (D-ribulokinase) (EC 2.7.1.47) (Inactive Xylulose kinase ...	hypothetical protein CARUB_v10023070mg, partial [Capsella rubella]
Aa31LG7G15270	SAUR-like auxin-responsive protein family			Small auxin-up RNA
Aa31LG7G15370
Aa31LG7G15390
Aa31LG7G15470
Aa31LG7G15490
Aa31LG7G15690	SNARE-like superfamily protein		SNARE-like superfamily protein [Arabidopsis thaliana]	Trafficking protein particle complex subunit 2
Aa31LG7G1820
Aa31LG7G1960
Aa31LG7G2760	alpha/beta-Hydrolases superfamily protein
Aa31LG7G2920
Aa31LG7G30
Aa31LG7G3170
Aa31LG7G3320
Aa31LG7G3790			hypothetical protein AALP_AA1G207600 [Arabis alpina]
Aa31LG7G3890	Pectin lyase-like superfamily protein	Photosystem I chlorophyll a/b-binding protein 6, chloroplastic (LHCI type I...	photosystem I chlorophyll a/b-binding protein 6, chloroplastic [Arabidopsis...	Chlorophyll A-B binding protein;Glycoside hydrolase, family 28
Aa31LG7G390	Major facilitator superfamily protein		protein NUCLEAR FUSION DEFECTIVE 4 [Arabidopsis lyrata subsp. lyrata]	Nodulin-like
Aa31LG7G4070
Aa31LG7G4420	glycosyl hydrolase 9B5	Endoglucanase 2 (EC 3.2.1.4) (Endo-1,4-beta glucanase 2)	ATP sulfurylase 2 [Camelina sativa]	ATP-sulfurylase PUA-like domain;Glycoside hydrolase family 9;Sulphate adenylyltransferase catalytic domain
Aa31LG7G4550	GDSL-like Lipase/Acylhydrolase family protein	GDSL esterase/lipase At1g20120 (EC 3.1.1.-) (Extracellular lipase At1g20120...	GDSL esterase/lipase At1g20120-like [Camelina sativa]	GDSL lipase/esterase
Aa31LG7G4560	S phase kinase-associated protein 1	SKP1-like protein 1A (SKP1-like 1) (UFO-binding protein 1)	SKP1-like protein 1B [Elaeis guineensis]	SKP1 component, dimerisation;SKP1 component, POZ domain
Aa31LG7G4680	S-adenosyl-L-methionine-dependent methyltransferases superfamily protein	24-methylenesterol C-methyltransferase 2 (24-sterol C-methyltransferase 2) ...	24-methylenesterol C-methyltransferase 2-like [Raphanus sativus]	Methyltransferase type 11;Sterol methyltransferase C-terminal
Aa31LG7G4750	Dehydrin family protein			Dehydrin
Aa31LG7G4770	OPC-8:0 CoA ligase1	4-coumarate--CoA ligase-like 5 (EC 6.2.1.-) (4-coumarate--CoA ligase isofor...	F5M15.18 [Arabidopsis thaliana]	AMP-binding enzyme, C-terminal domain;AMP-dependent synthetase/ligase
Aa31LG7G4840	Cyclin B2;3	Cyclin-B2-3 (G2/mitotic-specific cyclin-B2-3) (CycB2;3)	hypothetical protein EUTSA_v10007704mg [Eutrema salsugineum]	Cyclin, C-terminal domain;Cyclin, N-terminal;Sugar phosphate transporter domain
Aa31LG7G4850	catalase 1	Catalase-1 (EC 1.11.1.6)	hypothetical protein EUTSA_v10007472mg [Eutrema salsugineum]	Catalase core domain;Catalase immune-responsive domain
Aa31LG7G500	Polynucleotidyl transferase, ribonuclease H-like superfamily protein	Probable CCR4-associated factor 1 homolog 6 (EC 3.1.13.4)	probable CCR4-associated factor 1 homolog 6 [Populus euphratica]	Ribonuclease CAF1
Aa31LG7G5070	ARID/BRIGHT DNA-binding domain-containing protein	AT-rich interactive domain-containing protein 5 (ARID domain-containing pro...	ARID/BRIGHT DNA-binding domain-containing protein [Arabidopsis thaliana]	ARID DNA-binding domain
Aa31LG7G5090
Aa31LG7G5430	Tetratricopeptide repeat (TPR)-like superfamily protein	Pentatricopeptide repeat-containing protein At3g29230	pentatricopeptide repeat-containing protein At3g29230-like [Ziziphus jujuba]	Pentatricopeptide repeat
Aa31LG7G5490
Aa31LG7G5790
Aa31LG7G5800
Aa31LG7G5810
Aa31LG7G5990	Galactosyltransferase family protein	Beta-1,3-galactosyltransferase 7 (EC 2.4.1.-)	beta-1,3-galactosyltransferase 7-like [Tarenaya hassleriana]	Glycosyl transferase, family 31
Aa31LG7G6360	GroES-like zinc-binding dehydrogenase family protein	Alcohol dehydrogenase-like 1 (EC 1.1.1.1)	hypothetical protein EUTSA_v10007889mg [Eutrema salsugineum]	Alcohol dehydrogenase, C-terminal;Alcohol dehydrogenase, N-terminal
Aa31LG7G6370	cytochrome C oxidase 6B	Cytochrome c oxidase subunit 6b-1 (AtCOX6b-1)	cytochrome C oxidase 6B [Arabidopsis thaliana]	Cytochrome c oxidase, subunit VIb
Aa31LG7G6500
Aa31LG7G6570	Protease-associated (PA) RING/U-box zinc finger family protein	Receptor homology region, transmembrane domain- and RING domain-containing ...	Protease-associated (PA) RING/U-box zinc finger family protein [Arabidopsis...	PA domain;Zinc finger, RING-type
Aa31LG7G6720
Aa31LG7G6740	S18 ribosomal protein	40S ribosomal protein S18	hypothetical protein PRUPE_1G013500 [Prunus persica]	Ribosomal protein S13
Aa31LG7G7140	MLP-like protein 28	MLP-like protein 28	hypothetical protein CARUB_v100206591mg, partial [Capsella rubella]	Bet v I/Major latex protein
Aa31LG7G7220	Plant invertase/pectin methylesterase inhibitor superfamily protein		unknown [Arabidopsis thaliana]	Pectinesterase inhibitor domain
Aa31LG7G7280	TIFY domain/Divergent CCT motif family protein			CO/COL/TOC1, conserved site;Tify domain
Aa31LG7G7750			hypothetical protein AXX17_AT1G25060 [Arabidopsis thaliana]
Aa31LG7G7770	gamma-adaptin 1	AP-1 complex subunit gamma-1 (Adaptor protein complex AP-1 large subunit ga...	adaptor protein complex AP-1 large subunit [Arabidopsis thaliana]	Clathrin/coatomer adaptor, adaptin-like, N-terminal
Aa31LG7G8120
Aa31LG7G860			putative cyclin-B3-1 isoform X1 [Camelina sativa]
Aa31LG7G8640
Aa31LG7G8780
Aa31LG7G890	Homeodomain-like superfamily protein	Myb family transcription factor APL (AtAPL) (Protein ALTERED PHLOEM DEVELOP...	myb family transcription factor APL-like isoform X2 [Durio zibethinus]	MYB-CC type transcription factor, LHEQLE-containing domain;SANT/Myb domain
Aa31LG7G9520	homolog of Brassica campestris pollen protein 1	Anther-specific protein BCP1
Aa31LG7G9770
Aa31LG7G9870	Ribosome associated membrane protein RAMP4			Stress-associated endoplasmic reticulum protein
Aa31LG8G10040	alpha/beta-Hydrolases superfamily protein	Dual specificity protein phosphatase 1 (AtDsPTP1) (EC 3.1.3.16) (EC 3.1.3.4...	endo-1,3;1,4-beta-D-glucanase [Brassica rapa]	Dienelactone hydrolase;Dual specificity phosphatase, catalytic domain
Aa31LG8G10130	Histone superfamily protein
Aa31LG8G10460
Aa31LG8G1090	Protein of unknown function (DUF3511)			Protein of unknown function DUF3511
Aa31LG8G10950	small acidic protein 2
Aa31LG8G1110
Aa31LG8G11160
Aa31LG8G11330
Aa31LG8G11350
Aa31LG8G11560	glycosyl hydrolase 9B5	Endoglucanase 2 (EC 3.2.1.4) (Endo-1,4-beta glucanase 2)	endoglucanase 10 [Arachis ipaensis]	Glycoside hydrolase family 9
Aa31LG8G11750
Aa31LG8G12030	RING/U-box superfamily protein
Aa31LG8G12160	PF01535//PF07939//PF13041//PF14432 - PPR repeat (PPR) // Protein of unknown function (DUF1685) (DUF1685) // PPR repeat family (PPR_2) // DYW family of nucleic acid deaminases (DYW_deaminase) (1 of 1)			DYW domain
Aa31LG8G12400
Aa31LG8G1250
Aa31LG8G12530
Aa31LG8G12580	peroxin 11A			Peroxisomal biogenesis factor 11
Aa31LG8G12740	CBS domain-containing protein with a domain of unknown function (DUF21)	DUF21 domain-containing protein At2g14520 (CBS domain-containing protein CB...	hypothetical protein CARUB_v10013774mg [Capsella rubella]	CNNM, transmembrane domain
Aa31LG8G12820
Aa31LG8G13060
Aa31LG8G13270	Protein of unknown function (DUF1685)		uncharacterized protein LOC9319971 [Arabidopsis lyrata subsp. lyrata]	Protein of unknown function DUF1685
Aa31LG8G1360	Aldolase-type TIM barrel family protein	Peroxisomal (S)-2-hydroxy-acid oxidase GLO4 (EC 1.1.3.15) (Glycolate oxidas...	peroxisomal (S)-2-hydroxy-acid oxidase GLO4 [Brassica oleracea var. oleracea]	FMN-dependent dehydrogenase
Aa31LG8G1380		Peroxisomal (S)-2-hydroxy-acid oxidase GLO4 (EC 1.1.3.15) (Glycolate oxidas...	peroxisomal (S)-2-hydroxy-acid oxidase GLO4 [Tarenaya hassleriana]	FMN-dependent dehydrogenase
Aa31LG8G13860	SAUR-like auxin-responsive protein family	Auxin-responsive protein SAUR50 (Protein SMALL AUXIN UP RNA 50)	hypothetical protein AALP_AA3G326200 [Arabis alpina]	Small auxin-up RNA
Aa31LG8G13890	rotamase CYP 3	Peptidyl-prolyl cis-trans isomerase (PPIase) (EC 5.2.1.8) (Cyclophilin) (Cy...	peptidyl-prolyl cis-trans isomerase-like [Tarenaya hassleriana]	Cyclophilin-type peptidyl-prolyl cis-trans isomerase domain
Aa31LG8G14340
Aa31LG8G14380
Aa31LG8G14430
Aa31LG8G14500
Aa31LG8G14530	isocitrate dehydrogenase subunit 2	Isocitrate dehydrogenase [NAD] regulatory subunit 2, mitochondrial (EC 1.1....	isocitrate dehydrogenase [NAD] regulatory subunit 2, mitochondrial isoform ...	Isopropylmalate dehydrogenase-like domain
Aa31LG8G14660
Aa31LG8G14920	AMP-dependent synthetase and ligase family protein	Probable acyl-activating enzyme 2 (EC 6.2.1.-) (AMP-binding protein 2) (AtA...	probable acyl-activating enzyme 2 [Tarenaya hassleriana]	AMP-binding enzyme, C-terminal domain;AMP-dependent synthetase/ligase;RIN4, pathogenic type III effector avirulence factor Avr cleavage site
Aa31LG8G15040	Arabidopsis RAC-like 1	Rac-like GTP-binding protein ARAC1 (GTPase protein ROP3)	rac-like GTP-binding protein ARAC1 isoform X2 [Olea europaea var. sylvestris]	Small GTPase
Aa31LG8G15400	RING/U-box superfamily protein
Aa31LG8G15430	RING/U-box superfamily protein	RING-H2 finger protein ATL13 (EC 2.3.2.27) (RING-type E3 ubiquitin transfer...	hypothetical protein EUTSA_v10022703mg [Eutrema salsugineum]
Aa31LG8G15460			uncharacterized protein LOC9320209 isoform X2 [Arabidopsis lyrata subsp. lyrata]	Major facilitator superfamily
Aa31LG8G15490	G-box binding factor 1	G-box-binding factor 1 (AtGBF1) (bZIP transcription factor 41) (AtbZIP41)	G-box-binding factor 1 isoform X3 [Tarenaya hassleriana]	Basic-leucine zipper domain;G-box binding protein, multifunctional mosaic region
Aa31LG8G15580	Protein kinase superfamily protein	Proline-rich receptor-like protein kinase PERK4 (EC 2.7.11.1) (Proline-rich...	roline-rich extensin-like receptor kinase 4 [Arabidopsis thaliana]
Aa31LG8G15610
Aa31LG8G15880
Aa31LG8G16020
Aa31LG8G16230	Chalcone and stilbene synthase family protein		chalcone synthase 1-like [Tarenaya hassleriana]	Chalcone/stilbene synthase, C-terminal;Chalcone/stilbene synthase, N-terminal
Aa31LG8G16260
Aa31LG8G16290
Aa31LG8G16430
Aa31LG8G16520	cytokinin oxidase 2	Cytokinin dehydrogenase 2 (EC 1.5.99.12) (Cytokinin oxidase 2) (AtCKX2) (CK...	BnaA09g52930D [Brassica napus]	Cytokinin dehydrogenase 1, FAD/cytokinin binding domain;FAD linked oxidase, N-terminal
Aa31LG8G16530
Aa31LG8G1660		Ubiquitin carboxyl-terminal hydrolase 25 (EC 3.4.19.12) (Deubiquitinating e...	ubiquitin carboxyl-terminal hydrolase 25 [Camelina sativa]
Aa31LG8G16650	protein arginine methyltransferase 1A	Probable protein arginine N-methyltransferase 1.2 (AtPRMT12) (EC 2.1.1.-)	probable protein arginine N-methyltransferase 1.2 [Brassica oleracea var. o...
Aa31LG8G16750				Profilin
Aa31LG8G16850
Aa31LG8G16970	novel interactor of JAZ	AFP homolog 2 (Novel interactor of JAZ)
Aa31LG8G17040
Aa31LG8G17090
Aa31LG8G17230	Tetraspanin family protein	Tetraspanin-18 (TOM2A homologous protein 2)
Aa31LG8G17510	Tyrosine transaminase family protein	S-alkyl-thiohydroximate lyase SUR1 (EC 4.4.1.-) (Protein ABERRANT LATERAL R...	hypothetical protein EUTSA_v10004290mg [Eutrema salsugineum]	Aminotransferase, class I/classII
Aa31LG8G17590
Aa31LG8G1760
Aa31LG8G1770				Polyprenyl synthetase
Aa31LG8G17740
Aa31LG8G200
Aa31LG8G210			hypothetical protein CARUB_v10009464mg [Capsella rubella]
Aa31LG8G2190		Protein DJ-1 homolog B (AtDJ1B)		DJ-1/PfpI
Aa31LG8G2870	Late embryogenesis abundant protein (LEA) family protein	Late embryogenesis abundant protein 29 (LEA 76 homolog)	late embryogenesis abundant protein 76-like [Tarenaya hassleriana]
Aa31LG8G2900				Protein of unknown function DUF761, plant
Aa31LG8G3040	fatty acid desaturase 5	Palmitoyl-monogalactosyldiacylglycerol delta-7 desaturase, chloroplastic (E...	fatty acid desaturase 5 [Arabidopsis thaliana]	Fatty acid desaturase domain
Aa31LG8G3320
Aa31LG8G3380
Aa31LG8G3640	Calcium-dependent lipid-binding (CaLB domain) family protein			C2 domain
Aa31LG8G3670	F-box family protein
Aa31LG8G3950	GATA transcription factor 17	GATA transcription factor 17	hypothetical protein EUTSA_v10021612mg [Eutrema salsugineum]	Zinc finger, GATA-type
Aa31LG8G4160
Aa31LG8G4290
Aa31LG8G4370	Cysteine proteinases superfamily protein			Cathepsin propeptide inhibitor domain (I29)
Aa31LG8G5050	2-oxoglutarate (2OG) and Fe(II)-dependent oxygenase superfamily protein	Uncharacterized PKHD-type hydroxylase At1g22950 (EC 1.14.11.-)	uncharacterized PKHD-type hydroxylase At1g22950-like [Camelina sativa]
Aa31LG8G560	Sec14p-like phosphatidylinositol transfer family protein	Phosphatidylinositol/phosphatidylcholine transfer protein SFH13 (Protein SE...	uncharacterized WD repeat-containing protein C2A9.03 [Arabidopsis lyrata su...	CRAL-TRIO lipid binding domain;CRAL/TRIO, N-terminal domain;WD40 repeat
Aa31LG8G6030				Cathepsin propeptide inhibitor domain (I29)
Aa31LG8G630			uncharacterized protein LOC104778423 [Camelina sativa]
Aa31LG8G6690
Aa31LG8G7160
Aa31LG8G7490	transducin family protein / WD-40 repeat family protein	Polycomb group protein FERTILIZATION-INDEPENDENT ENDOSPERM (Protein FERTILI...	hypothetical protein EUTSA_v10020971mg [Eutrema salsugineum]	WD40 repeat
Aa31LG8G7540
Aa31LG8G7560
Aa31LG8G7570
Aa31LG8G7620
Aa31LG8G7770	Photosystem II 5 kD protein	Photosystem II 5 kDa protein, chloroplastic (PSII-T) (Nuclear encoded psbT)...	photosystem II 5 kDa protein, chloroplastic [Brassica napus]
Aa31LG8G7900	ATP synthase epsilon chain, mitochondrial			ATP synthase, F1 complex, epsilon subunit, mitochondrial
Aa31LG8G830	Protein kinase family protein	Casein kinase 1-like protein HD16 (EC 2.7.11.1) (Os03g0793500 protein) (Pro...	hypothetical protein EUTSA_v10020172mg [Eutrema salsugineum]	Dirigent protein;Protein kinase domain
Aa31LG8G8380	UDP-Glycosyltransferase superfamily protein	UDP-glycosyltransferase 71B2 (EC 2.4.1.-) (Protein HYPOSTATIN RESISTANCE 1)	UDP-glycosyltransferase 71B2 [Arabidopsis lyrata subsp. lyrata]	UDP-glucuronosyl/UDP-glucosyltransferase
Aa31LG8G8600
Aa31LG8G8690	Bifunctional inhibitor/lipid-transfer protein/seed storage 2S albumin superfamily protein	Repetitive proline-rich cell wall protein 2		Hydrophobic seed protein domain
Aa31LG8G8950
Aa31LG8G8970
Aa31LG8G8980
Aa31LG8G9070
Aa31LG8G9410	calmodulin-like 11	Calmodulin-like protein 11	calmodulin-like protein 8 [Ricinus communis]	EF-hand domain
Aa31LG8G980	Glycosyl hydrolases family 32 protein	Beta-fructofuranosidase, insoluble isoenzyme CWINV1 (EC 3.2.1.26) (Cell wal...	Glycosyl hydrolases family 32 protein [Arabidopsis thaliana]	Glycosyl hydrolase family 32, C-terminal;Glycosyl hydrolase family 32, N-terminal
Aa31LG9G10010	Uncharacterised protein family (UPF0041)	Mitochondrial pyruvate carrier 3 (Protein NEGATIVE REGULATOR OF GUARD CELL ...	mitochondrial pyruvate carrier 4 [Vitis vinifera]	Mitochondrial pyruvate carrier
Aa31LG9G10070
Aa31LG9G10100	Auxin-Induced in Root cultures 1	Putative lipid-binding protein AIR1 (Auxin-induced in root cultures protein...		Hydrophobic seed protein domain
Aa31LG9G10110				Hydrophobic seed protein domain
Aa31LG9G10120				Hydrophobic seed protein domain
Aa31LG9G10350
Aa31LG9G11780
Aa31LG9G12690	PTHR12869 - SMALL SEVEN TRANSMEMBRANE DOMAIN-CONTAINING PROTEIN (1 of 1)			Transmembrane protein 147
Aa31LG9G1300	myb domain protein 23	Transcription factor MYB23 (Myb-related protein 23) (AtMYB23)	transcription factor MYB23 [Camelina sativa]	SANT/Myb domain
Aa31LG9G13030
Aa31LG9G13460
Aa31LG9G1370	homeobox 1	Homeobox-leucine zipper protein HAT5 (HD-ZIP protein ATHB-1) (Homeodomain t...	hypothetical protein AALP_AA6G335300 [Arabis alpina]	Homeobox domain;Leucine zipper, homeobox-associated
Aa31LG9G13710	arabinogalactan protein 30
Aa31LG9G13720	erf domain protein 9		ethylene-responsive transcription factor 4-like [Helianthus annuus]	AP2/ERF domain
Aa31LG9G13810
Aa31LG9G1410
Aa31LG9G14100	Putative adipose-regulatory protein (Seipin)	Seipin-3 (AtSEIPIN3)	hypothetical protein EUTSA_v10007317mg [Eutrema salsugineum]	Seipin family
Aa31LG9G14120
Aa31LG9G1420
Aa31LG9G14510
Aa31LG9G14520
Aa31LG9G14710	arabinogalactan protein 5	Classical arabinogalactan protein 5
Aa31LG9G15050
Aa31LG9G15160	Histone H3 K4-specific methyltransferase SET7/9 family protein			MORN motif
Aa31LG9G15170	Zinc-binding ribosomal protein family protein			Ribosomal protein L37ae
Aa31LG9G15240
Aa31LG9G160	regulatory particle non-ATPase 12B			CSN8/PSMD8/EIF3K
Aa31LG9G1620	Domain of unknown function (DUF26)	Putative cysteine-rich repeat secretory protein 61	putative cysteine-rich repeat secretory protein 61 [Camelina sativa]	Gnk2-homologous domain
Aa31LG9G1630	Tetratricopeptide repeat (TPR)-like superfamily protein	Pentatricopeptide repeat-containing protein At5g39980, chloroplastic	hypothetical protein EUTSA_v10028245mg [Eutrema salsugineum]	Glycosyl transferase, family 14;Pentatricopeptide repeat
Aa31LG9G16550
Aa31LG9G16830
Aa31LG9G16910
Aa31LG9G1730	P-loop containing nucleoside triphosphate hydrolases superfamily protein			Kinesin motor domain
Aa31LG9G1740	P-loop containing nucleoside triphosphate hydrolases superfamily protein	Kinesin-like protein KIN-7O	kinesin-like protein KIN-7O isoform X1 [Tarenaya hassleriana]	Kinesin motor domain
Aa31LG9G17600	sterol 1	Delta(7)-sterol-C5(6)-desaturase (EC 1.14.19.20) (Delta(7)-sterol-C5-desatu...	hypothetical protein ARALYDRAFT_330295 [Arabidopsis lyrata subsp. lyrata]	Fatty acid hydroxylase
Aa31LG9G17710
Aa31LG9G17750
Aa31LG9G190	Dof-type zinc finger DNA-binding family protein			Zinc finger, Dof-type
Aa31LG9G2230	20S proteasome alpha subunit C1	Proteasome subunit alpha type-4-A (EC 3.4.25.1) (20S proteasome alpha subun...	hypothetical protein EUTSA_v10026071mg [Eutrema salsugineum]	Proteasome alpha-subunit, N-terminal domain;Proteasome, subunit alpha/beta
Aa31LG9G2680
Aa31LG9G2770	indole-3-acetic acid inducible 14	Auxin-responsive protein IAA14 (Indoleacetic acid-induced protein 14) (Prot...	hypothetical protein AALP_AAs58011U000100 [Arabis alpina]	AUX/IAA domain
Aa31LG9G2850		Uncharacterized protein At4g14450, chloroplastic
Aa31LG9G2920		Transcription factor bHLH104 (Basic helix-loop-helix protein 104) (AtbHLH10...	transcription factor bHLH104-like [Rhinolophus sinicus]
Aa31LG9G3040	Zinc-binding ribosomal protein family protein	60S ribosomal protein L44	Os07g0523700 [Oryza sativa Japonica Group]	Ribosomal protein L44e;Splicing factor 3B subunit 5/RDS3 complex subunit 10
Aa31LG9G380
Aa31LG9G4100			uncharacterized protein LOC104804568 isoform X1 [Tarenaya hassleriana]
Aa31LG9G4280
Aa31LG9G4500	UDP-glucuronic acid decarboxylase 3
Aa31LG9G4560	Late embryogenesis abundant protein (LEA) family protein	Uncharacterized protein At4g13230	hypothetical protein AALP_AA3G285300 [Arabis alpina]
Aa31LG9G460
Aa31LG9G4910	RPM1 interacting protein 4			RIN4, pathogenic type III effector avirulence factor Avr cleavage site
Aa31LG9G4980	Pentatricopeptide repeat (PPR) superfamily protein	Pentatricopeptide repeat-containing protein At1g22960, mitochondrial	pentatricopeptide repeat-containing protein At1g22960, mitochondrial [Arabi...	Pentatricopeptide repeat
Aa31LG9G5070
Aa31LG9G5090
Aa31LG9G5200
Aa31LG9G5310	EF hand calcium-binding protein family	Calmodulin-like protein 2 (Protein UNFERTILIZED EMBRYO SAC 14)	calmodulin-like protein 2 [Camelina sativa]	EF-hand domain
Aa31LG9G560	PLAC8 family protein		hypothetical protein EUTSA_v10028166mg [Eutrema salsugineum]
Aa31LG9G570	CCT motif family protein
Aa31LG9G70	translocase of the inner mitochondrial membrane 13			Tim10-like
Aa31LG9G700	Myosin heavy chain-related protein		hypothetical protein AALP_AA6G321500 [Arabis alpina]	NT-type C2 domain
Aa31LG9G7040	cyclophilin71
Aa31LG9G7080
Aa31LG9G7570
Aa31LG9G7740	2-oxoglutarate (2OG) and Fe(II)-dependent oxygenase superfamily protein			WRKY domain
Aa31LG9G7890			BnaA02g23780D [Brassica napus]	Toll/interleukin-1 receptor homology (TIR) domain
Aa31LG9G7910
Aa31LG9G8400
Aa31LG9G910	arabinogalactan protein 24
Aa31LG9G9130	mitochondrial ferredoxin 1	Adrenodoxin-like protein 1, mitochondrial (Mitochondrial ferredoxin 1) (AtM...	adrenodoxin-like protein 1, mitochondrial [Camelina sativa]
Aa31LG9G9520
Aa31LG9G9730	calcium-dependent protein kinase 21	Calcium-dependent protein kinase 21 (EC 2.7.11.1)	hypothetical protein CARUB_v10003219mg [Capsella rubella]	EF-hand domain;Protein kinase domain
Aa31LG9G9760	Ubiquitin-like superfamily protein	Autophagy-related protein 8a (Autophagy-related ubiquitin-like modifier ATG...	UPF0690 protein C1orf52 homolog [Camelina sativa]	Autophagy protein Atg8 ubiquitin-like;Senescence regulator S40
Aa31sc1009G10
Aa31sc105G30
Aa31sc106G20
Aa31sc1092G40
Aa31sc1117G20
Aa31sc1179G10
Aa31sc118G80
Aa31sc1218G20
Aa31sc128G10
Aa31sc12G110	Transducin family protein / WD-40 repeat family protein
Aa31sc12G130
Aa31sc1308G20
Aa31sc134G30
Aa31sc135G40	RNA-binding (RRM/RBD/RNP motifs) family protein
Aa31sc142G40
Aa31sc1442G20
Aa31sc145G30
Aa31sc148G10
Aa31sc14G110
Aa31sc154G50
Aa31sc159G10
Aa31sc15G190	Leucine-rich repeat (LRR) family protein
Aa31sc1613G10
Aa31sc161G40	Transcriptional factor B3 family protein			B3 DNA binding domain
Aa31sc16G90	CBL-interacting protein kinase 8	CBL-interacting serine/threonine-protein kinase 8 (EC 2.7.11.1) (SNF1-relat...
Aa31sc178G20
Aa31sc17G160
Aa31sc185G20
Aa31sc185G70
Aa31sc1863G10
Aa31sc186G20
Aa31sc188G20	Ribosomal protein L39 family protein			Ribosomal protein L39e
Aa31sc18G30
Aa31sc19G190
Aa31sc200G50				Anaphase-promoting complex, subunit CDC26
Aa31sc200G70
Aa31sc202G70
Aa31sc207G30
Aa31sc2087G10	SKP1-like 12	SKP1-like protein 12 (AtSK12)	SKP1-like protein 1B [Arachis ipaensis]	SKP1 component, dimerisation;SKP1 component, POZ domain
Aa31sc208G20
Aa31sc208G30
Aa31sc209G30
Aa31sc209G70
Aa31sc20G210	Cytochrome P450 superfamily protein	Cytochrome P450 76C1 (EC 1.14.-.-)	hypothetical protein EUTSA_v10010304mg [Eutrema salsugineum]	Cytochrome P450
Aa31sc212G10
Aa31sc213G10
Aa31sc220G10
Aa31sc222G60
Aa31sc229G30
Aa31sc2354G10
Aa31sc23G240	transcription regulator NOT2/NOT3/NOT5 family protein			NOT2/NOT3/NOT5, C-terminal
Aa31sc23G380	serine carboxypeptidase-like 47	Serine carboxypeptidase-like 47 (EC 3.4.16.-)	hypothetical protein EUTSA_v10013297mg [Eutrema salsugineum]	Peptidase S10, serine carboxypeptidase
Aa31sc23G400
Aa31sc23G70	actin depolymerizing factor 4	Actin-depolymerizing factor 4 (ADF-4) (AtADF4)	actin-depolymerizing factor 4 [Brassica oleracea var. oleracea]	Actin-depolymerising factor homology domain
Aa31sc241G10
Aa31sc244G10
Aa31sc246G30
Aa31sc24G110	HEAT repeat-containing protein
Aa31sc24G130
Aa31sc24G60	PF05553 - Cotton fibre expressed protein (DUF761) (1 of 28)			Protein of unknown function DUF761, plant
Aa31sc255G30
Aa31sc255G40	Nucleotide/sugar transporter family protein	UDP-N-acetylglucosamine transporter UGNT1 (UDP-GlcNAc transporter 1) (Nucle...	putative UDP-sugar transporter DDB_G0278631 [Raphanus sativus]
Aa31sc25G10
Aa31sc2602G10
Aa31sc261G10
Aa31sc262G40	calmodulin 3	Calmodulin (CaM)		EF-hand domain
Aa31sc2630G10
Aa31sc269G10				Dirigent protein
Aa31sc270G30
Aa31sc270G50
Aa31sc274G30
Aa31sc276G20
Aa31sc280G40
Aa31sc281G40	U-box domain-containing protein kinase family protein	U-box domain-containing protein 33 (Plant U-box protein 33) [Includes: E3 u...	U-box domain-containing protein 33-like [Tarenaya hassleriana]	Serine-threonine/tyrosine-protein kinase, catalytic domain;U box domain
Aa31sc2867G10	Jojoba acyl CoA reductase-related male sterility protein	Fatty acyl-CoA reductase 3 (EC 1.2.1.84) (Protein ECERIFERUM 4)	fatty acyl-CoA reductase 3 [Arabidopsis lyrata subsp. lyrata]	Male sterility, NAD-binding
Aa31sc2876G10
Aa31sc289G10
Aa31sc295G20
Aa31sc304G10
Aa31sc305G10
Aa31sc316G20
Aa31sc317G30	beta glucosidase 36			Glycoside hydrolase family 1
Aa31sc319G130
Aa31sc31G60
Aa31sc31G70
Aa31sc326G10
Aa31sc339G10
Aa31sc33G40
Aa31sc347G10
Aa31sc348G20
Aa31sc360G40	ribosomal protein S15A D
Aa31sc367G20	Dihydropterin pyrophosphokinase / Dihydropteroate synthase	Folate synthesis bifunctional protein, mitochondrial [Includes: 6-hydroxyme...	hypothetical protein EUTSA_v10019460mg [Eutrema salsugineum]	7,8-Dihydro-6-hydroxymethylpterin-pyrophosphokinase, HPPK;Pterin-binding domain
Aa31sc386G20
Aa31sc389G20	calmodulin-binding family protein
Aa31sc389G30	calmodulin-binding family protein
Aa31sc397G10
Aa31sc398G20
Aa31sc398G30
Aa31sc404G10
Aa31sc419G10	calcium-dependent protein kinase 21	Calcium-dependent protein kinase 21 (EC 2.7.11.1)	hypothetical protein CICLE_v10014823mg [Citrus clementina]	EF-hand domain;Protein kinase domain
Aa31sc423G30
Aa31sc42G70
Aa31sc447G20
Aa31sc449G10
Aa31sc451G20
Aa31sc456G30	cysteine-rich RLK (RECEPTOR-like protein kinase) 2	Cysteine-rich receptor-like protein kinase 2 (Cysteine-rich RLK2) (EC 2.7.1...	BnaC06g31680D [Brassica napus]	Serine-threonine/tyrosine-protein kinase, catalytic domain
Aa31sc487G20
Aa31sc49G30
Aa31sc49G50	arginase
Aa31sc511G10
Aa31sc519G20
Aa31sc521G10
Aa31sc524G10
Aa31sc52G170
Aa31sc52G260			uncharacterized protein LOC106319437 [Brassica oleracea var. oleracea]
Aa31sc52G90
Aa31sc53G100
Aa31sc53G60
Aa31sc542G10
Aa31sc55G110
Aa31sc568G30
Aa31sc569G20
Aa31sc570G20
Aa31sc572G20	succinate dehydrogenase 3-1
Aa31sc57G50
Aa31sc613G20
Aa31sc615G30
Aa31sc618G10
Aa31sc61G120
Aa31sc621G20	conserved peptide upstream open reading frame 53
Aa31sc636G40				Cysteine-rich transmembrane CYSTM domain
Aa31sc644G20
Aa31sc650G10
Aa31sc667G20
Aa31sc66G30	Transducin/WD40 repeat-like superfamily protein		probable U3 small nucleolar RNA-associated protein 7 [Arabidopsis lyrata su...
Aa31sc66G50
Aa31sc687G10
Aa31sc690G30	telomerase reverse transcriptase
Aa31sc70G80
Aa31sc715G20	Pentatricopeptide repeat (PPR) superfamily protein	Pentatricopeptide repeat-containing protein At2g13420, mitochondrial	pentatricopeptide repeat-containing protein At2g13420, mitochondrial [Arabi...	Pentatricopeptide repeat
Aa31sc723G10
Aa31sc72G50	arabinogalactan protein 9
Aa31sc72G80
Aa31sc739G60
Aa31sc741G20
Aa31sc745G20
Aa31sc74G30	serine-rich protein-related		uncharacterized protein LOC104826566 [Tarenaya hassleriana]
Aa31sc762G20	RPM1-interacting protein 4 (RIN4) family protein			RIN4, pathogenic type III effector avirulence factor Avr cleavage site
Aa31sc77G10
Aa31sc77G80
Aa31sc788G10
Aa31sc78G40
Aa31sc790G20
Aa31sc797G30
Aa31sc810G20
Aa31sc815G20
Aa31sc84G50
Aa31sc85G70
Aa31sc866G10
Aa31sc866G20	sucrose synthase 6			Sucrose synthase
Aa31sc882G10
Aa31sc89G120
Aa31sc92G20
Aa31sc931G10
Aa31sc949G10
Aa31sc95G140
Aa31sc971G10
Aa31sc981G10
Aa31sc998G10			gibberellin-regulated-like protein [Arabidopsis thaliana]
