# Supplementary material for: Aethionema arabicum genome annotation using PacBio full‐length transcripts provides a valuable resource for seed dormancy and Brassicaceae evolution research
Source: Plant J. 2021 Feb 8;106(1):275–93. doi: 10.1111/tpj.15161 (PMC8641386; doi:10.1111/tpj.15161)
Supplement: Supplementary file 1 — Figure S1. Repetitive content across Brassicaceae. Figure S2. Alternative splicing in MAKER isoforms. Figure S3. Alternative splicing in PacBio full‐length isoforms. Figure S4. Phylogenetic relationships of the Brassicales species included in OrthoFinder and TAP analysis. Figure S5. Count of transcription associated proteins (TAPs) of Ae. arabicum in comparison with other Brassicales. Figure S6. Phylogeny of Type II MADS‐box genes from Ae. arabicum and other representative flowering plant species. Figure S7. PIF6 alternative splicing isoforms in Ae. arabicum. Figure S8. ABI3 alternative splicing isoforms in Ae. arabicum. Figure S9. ABI4 isoforms and expression in the Ae. arabicum DB genome browser. Figure S10. Strand‐dependent cDNA synthesis and PCR analysis for sense and antisense strands of ABI4 in TUR and CYP. Figure S11. DOG1 alternative splicing isoforms in Ae. arabicum (A) and A. thaliana (B) shown in the Ae. arabicum DB and TAIR genome browsers, respectively. Figure S12. NCED6 isoforms in the Ae. arabicum DB genome browser. Figure S13. Annotation edit distance curves for several training sets for SNAP and Augustus. Table S1. PacBio sequencing statistics. Table S2. Characteristics of PIF6 transcripts and encoded proteins in Ae. arabicum. Table S3. Characteristics of ABI3 transcripts and encoded proteins in Ae. arabicum. Dataset S1. List of genes in v3.1 not found or broken in v3.0 and OrthoFinder‐specific genes. Dataset S2. Classification of Ae. arabicum MADS MIKCC‐type genes and TAP version and Brassicales species comparisons using TAPscan. [file TPJ-106-275-s001.zip › tpj15161-sup-0018-DatasetS2.xlsx]

## Sheet: MADS classification
Gene family	Aethionema gene	Arabidopsis ortholog(s)
SQUA-like	AearaMADS12	AGL79
	AearaMADS20	AP1
	AearaMADS43	CAL
	AearaMADS60, AearaMADS61	FUL
AGL6-like	AearaMADS5, AearaMADS57	AGL13
	Missing1	AGL6
AGL2-like	AeraMADS11	SEP4 (AGL3)
	AeraMADS30	SEP2 (AGL4)
	AearaMADS63	SEP1 (AGL2)
AGL9-like	AearaMADS46	SEP3 (AGL9)
FLC-like	AearaMADS13	FLC (AGL25)
	AearaMADS7	MAF1 (FLM, AGL27), MAF2 (AGL31), MAF3 (AGL70), MAF4 (AGL69), MAF5 (AGL68)
	Missing1,2
TM3-like	AearaMADS52	AGL14
	AearaMADS39	AGL19
	AearaMADS6	SOC1 (AGL20)
	AearaMADS67	AGL42
	AearaMADS14	AGL71
	AearaMADS15	AGL72
DEF-like	AearaMADS71	AP3
GLO-like	AearaMADS8	PI
GGM13	AearaMADS62	ABS (TT16, AGL32)
	AearaMADS9	GOA (AGL63)
StMADS11-like	AearaMADS44	SVP (AGL22)
	AearaMADS21	AGL24
AGL15-like	Missing1	AGL15
	AearaMADS55	AGL18
AGL12-like	AearaMADS18	AGL12
AGL17-like	AearaMADS49	ANR1 (AGL44)
	AearaMADS70	AGL16
	AearaMADS45	AGL17
	AearaMADS32	AGL21
STK-like	AearaMADS51	STK (AGL11)
AG-like	AearaMADS31	AG
	AearaMADS56	SHP1 (AGL1)
	AearaMADS4	SHP2 (AGL5)
1Please note that “missing” does not necessarily imply insufficient data quality, it could also indicate gene loss during evolution.
2Two MAF-like genes were reported in Theißen et al., 2018; there is a sequencing gap in the locus of AearaMADS7 and it is possible that there are actually two MAF-like genes encoded at this locus

## Sheet: MADS annotation
classification	annotation HMM search	gene models v3.1	gene models v3	gene models v2.5
M alpha	AearaMADS1_LG-1_7594366_7604540	Aa31LG1G10740 AGAMOUS-like 62	Aa3LG1G958	AA1G00065
M alpha	AearaMADS2_LG-1_8370295_8380469	Aa31LG1G12470 AGAMOUS-like 62	Aa3LG1G1114	AA8G00332
M beta	AearaMADS3_LG-1_11203789_11213957	none	Aa3LG1G1703	AA4G00073
AG	AearaMADS4_LG-1_14223460_14233631	Aa31LG1G24590 K-box region and MADS-box	Aa3LG1G2299	AA21G00070
AGL6	AearaMADS5_LG-1_15413308_15423482	Aa31LG1G27120 AGAMOUS-like 6	Aa3LG1G2527	AA21G00298
TM3	AearaMADS6_LG-1_15418324_15428495	Aa31LG1G27130 AGAMOUS-like 20	Aa3LG1G2528	AA21G00299
FLC	AearaMADS7_LG-1_10511833_10522001	Aa31LG1G16900	Aa3LG1G1545	AA4G00238
GLO	AearaMADS8_LG-1_9410833_9421007	Aa31LG1G14390 K-box region and MADS-box	Aa3LG1G1308	AA8G00136
GGM13	AearaMADS9_LG-2_6886135_6896306	Aa31LG2G15090 GORDITA	Aa3LG2G1296	AA79G00042
MIKCS	AearaMADS10_LG-2_3072751_3082913	Aa31LG2G7330 mediator subunit 8	Aa3LG2G631;Aa3LG2G632	AA53G00738;AA53G00739
AGL2	AearaMADS11_LG-2_2923438_2933612	Aa31LG2G6980 K-box region and MADS-box	Aa3LG2G593;Aa3LG2G594	AA53G00776;AA53G00777
SQUA	AearaMADS12_LG-2_1623826_1633997	Aa31LG2G3760	none	none
FLC	AearaMADS13_LG-3_11591224_11601398	Aa31LG3G17000 K-box region and MADS-box	Aa3LG3G1604	AA44G00277
TM3	AearaMADS14_LG-3_7541026_7551197	Aa31LG3G8310 AGAMOUS-like 71	Aa3LG3G766	AA55G00059
TM3	AearaMADS15_LG-3_7535380_7545551	Aa31LG3G8300 K-box region and MADS-box	Aa3LG3G766	AA55G00059
M gamma	AearaMADS16_LG-3_3537742_3547919	Aa31LG3G5290 AGAMOUS-like 48	none	none
MIKCS	AearaMADS17_LG-4_3410863_3421034	none	Aa3LG4G774	AA31G00178
AGL12	AearaMADS18_LG-4_3966169_3976343	Aa31LG4G9000 AGAMOUS-like 12	Aa3LG4G863	AA31G00089
SQUA	AearaMADS20_LG-4_6168355_6178529	Aa31LG4G11820 K-box region and MADS-box	Aa3LG4G1128	AA73G00017
StMADS11	AearaMADS21_LG-4_4285513_4295687	Aa31LG4G9640 AGAMOUS-like 24	Aa3LG4G923;Aa3LG4G924	AA31G00028;AA31G00029
MIKCS	AearaMADS22_LG-4_3430648_3440816	Aa31LG4G8020 AGAMOUS-like 66	Aa3LG4G775	AA31G00177
M alpha	AearaMADS23_LG-4_1110520_1120691	Aa31LG4G2710 MADS-box	Aa3LG4G251	AA31G00704
AGL33-like	AearaMADS24_LG-5_3697810_3707984	Aa31LG5G9490 AGAMOUS-like 30	none	none
M gamma	AearaMADS25_LG-5_6272392_6282569	Aa31LG5G16280 AGAMOUS-like 82	Aa3LG5G1593	AA10G00033
M gamma	AearaMADS26_LG-5_6264316_6274493	Aa31LG5G16270 AGAMOUS-like 80	Aa3LG5G1592	AA10G00034
M gamma	AearaMADS27_LG-5_6261766_6271943	Aa31LG5G16260 AGAMOUS-like 16	Aa3LG5G1591	AA10G00035
M gamma	AearaMADS28_LG-5_6259987_6270170	Aa31LG5G16250 AGAMOUS-like 71	Aa3LG5G1590	AA10G00036
M gamma	AearaMADS29_LG-5_6258076_6268253	Aa31LG5G16240	none	none
AGL2	AearaMADS30_LG-5_4908835_4919009	Aa31LG5G12850 K-box region and MADS-box	Aa3LG5G1254	AA10G00376
AG	AearaMADS31_LG-6_710458_720632	Aa31LG6G1630 K-box region and MADS-box	Aa3LG6G156	AA57G00167
AGL17	AearaMADS32_LG-6_9856789_9866963	Aa31LG6G14880 AGAMOUS-like 21	Aa3LG6G1380	AA30G00303
MIKCS	AearaMADS33_LG-6_9520930_9531101	none	Aa3LG6G1328	AA30G00250
M alpha	AearaMADS35_LG-6_9005632_9015806	Aa31LG6G13390 MADS-box	Aa3LG6G1246	AA30G00167
M alpha	AearaMADS36_LG-6_9001846_9012020	Aa31LG6G13390 MADS-box	Aa3LG6G1246	AA30G00167
M alpha	AearaMADS37_LG-6_8999080_9009254	none	Aa3LG6G1245	AA30G00166
AGL33-like	AearaMADS38_LG-6_3060898_3071072	Aa31LG6G5740 AGAMOUS-like 64	none	none
TM3	AearaMADS39_LG-6_2418505_2428676	Aa31LG6G5000 AGAMOUS-like 19	Aa3LG6G472	AA57G00492
M alpha	AearaMADS40_LG-7_44206_54380	Aa31LG7G170 AGAMOUS-like 61	Aa3LG7G14	AA37G00186
MIKCS	AearaMADS41_LG-7_1619338_1629506	Aa31LG7G3540 AGAMOUS-like 65	Aa3LG7G335	AA39G00166
M gamma	AearaMADS42_LG-7_3029104_3039281	Aa31LG7G6470 AGAMOUS-like 87	Aa3LG7G615	AA39G00447
SQUA	AearaMADS43_LG-7_4021633_4031807	Aa31LG7G8730 K-box region and MADS-box	Aa3LG7G824	AA39G00657
StMADS11	AearaMADS44_LG-7_9776557_9786731	Aa31LG7G14270 K-box region and MADS-box	Aa3LG7G1335	AA46G00142
AGL17	AearaMADS45_LG-7_9683182_9693356	none	Aa3LG7G1322	AA46G00155
AGL2	AearaMADS46_LG-7_4709023_4719197	Aa31LG7G9920 K-box region and MADS-box	Aa3LG7G942;Aa3LG7G943	AA39G00775;AA39G00776
M alpha	AearaMADS47_LG-7_1077649_1087823	Aa31LG7G2130 MADS-box	Aa3LG7G201	AA39G00031
M alpha	AearaMADS48_LG-8_2751634_2761808	Aa31LG8G6470 AGAMOUS-like 62	Aa3LG8G632	AA26G00639
AGL17	AearaMADS49_LG-8_7534063_7544237	Aa31LG8G12620 AGAMOUS-like 44	Aa3LG8G1196	AA123G00130
M alpha	AearaMADS50_LG-9_5340805_5350979	Aa31LG9G6580 AGAMOUS-like 29	none	none
AG	AearaMADS51_LG-9_8020270_8030444	Aa31LG9G12040 K-box region and MADS-box	Aa3LG9G1108	AA3G00145
TM3	AearaMADS52_LG-9_7361662_7371833	Aa31LG9G10570 AGAMOUS-like 14	Aa3LG9G967	AA3G00002
M alpha	AearaMADS53_LG-10_3613201_3623375	Aa31LG10G7770 AGAMOUS-like 62	Aa3LG10G758	AA18G00024
M alpha	AearaMADS54_LG-10_3615262_3625436	Aa31LG10G7780 AGAMOUS-like 91	Aa3LG10G759	AA18G00023
AGL15	AearaMADS55_LG-10_7442254_7452428	Aa31LG10G12220 AGAMOUS-like 18	Aa3LG10G1177	AA61G00191
AG	AearaMADS56_LG-10_8054464_8064638	Aa31LG10G13360 K-box region and MADS-box	Aa3LG10G1282	AA61G00296
AGL6	AearaMADS57_LG-10_9032002_9042173	Aa31LG10G15190 AGAMOUS-like 6	Aa3LG10G1446;Aa3LG10G1447	AA61G00469;AA61G00470
M alpha	AearaMADS58_LG-10_3195598_3205772	Aa31LG10G6940 AGAMOUS-like 29	Aa3LG10G682	AA18G00100
M alpha	AearaMADS59_LG-10_3194098_3204272	Aa31LG10G6940 AGAMOUS-like 29	Aa3LG10G682	AA18G00100
SQUA	AearaMADS60_LG-11_1096426_1106600	Aa31LG11G2400 AGAMOUS-like 8	none	none
SQUA	AearaMADS61_LG-11_1109209_1119383	Aa31LG11G2400 AGAMOUS-like 8	none	none
GGM13	AearaMADS62_LG-11_1289689_1299863	Aa31LG11G2710 K-box region and MADS-box	Aa3LG11G251	AA5G00216
AGL2	AearaMADS63_LG-11_8241634_8251808	Aa31LG11G13780 K-box region and MADS-box	Aa3LG11G1288	AA40G00520
M gamma	AearaMADS64_LG-11_6362962_6373136	Aa31LG11G9960 AGAMOUS-like 87	Aa3LG11G932	AA40G00159
	AearaMADS65_LG-11_6358267_6368444	Aa31LG11G9950 AGAMOUS-like 86	Aa3LG11G931	AA40G00158
M gamma	AearaMADS66_LG-11_6350419_6360596	Aa31LG11G9940 MADS-box	Aa3LG11G930	AA40G00157
TM3	AearaMADS67_LG-11_600127_610298	none	Aa3LG11G129	AA5G00094
M alpha	AearaMADS68_sc-309_29020_39194	Aa31sc309G30 AGAMOUS-like 29	Aa3SC309G3	AA482G00004
AGL17	AearaMADS70_sc-645_2374_12548	Aa31sc645G10 AGAMOUS-like 16	Aa3SC645G1	AA817G00001
DEF	AearaMADS71_sc-915_8200_18374	Aa31sc915G10 K-box region and MADS-box	Aa3SC915G1	AA1026G00001
The gene models marked in green fit very well to genes known from closely related species and hence seem to be correct.

## Sheet: Ae. arabicum version comparison
	v3.0	v3.1	diff	Araport11
no_family_found	458	567	109	675	108	no_family_found
ABI3/VP1	42	60	18	68	8	ABI3/VP1
Alfin-like	6	8	2	8	0	Alfin-like
AP2/EREBP	113	131	18	141	10	AP2/EREBP
ARF	15	16	1	23	7	ARF
Argonaute	5	7	2	10	3	Argonaute
ARID	6	9	3	10	1	ARID
AS2/LOB	26	33	7	43	10	AS2/LOB
Aux/IAA	23	29	6	29	0	Aux/IAA
BBR/BPC	6	6	0	7	1	BBR/BPC
BES1	8	9	1	8	-1	BES1
bHLH	96	128	32	134	6	bHLH
bHLH_TCP	20	23	3	24	1	bHLH_TCP
bHSH	0	0	0	0	0	bHSH
BSD domain containing	8	8	0	10	2	BSD domain containing
bZIP	45	60	15	71	11	bZIP
C2C2_CO-like	10	10	0	12	2	C2C2_CO-like
C2C2_Dof	30	33	3	36	3	C2C2_Dof
C2C2_GATA	21	24	3	27	3	C2C2_GATA
C2C2_YABBY	3	6	3	6	0	C2C2_YABBY
C2H2	64	71	7	101	30	C2H2
C3H	39	44	5	49	5	C3H
CAMTA	5	4	-1	6	2	CAMTA
CCAAT_Dr1	10	11	1	13	2	CCAAT_Dr1
CCAAT_HAP2	7	7	0	10	3	CCAAT_HAP2
CCAAT_HAP3	1	1	0	1	0	CCAAT_HAP3
CCAAT_HAP5	6	8	2	14	6	CCAAT_HAP5
Coactivator p15	2	3	1	3	0	Coactivator p15
CPP	10	11	1	8	-3	CPP
CSD	4	3	-1	4	1	CSD
CudA	0	0	0	0	0	CudA
DBP	3	4	1	3	-1	DBP
DDT	4	5	1	5	0	DDT
Dicer	1	2	1	2	0	Dicer
DUF246 domain containing/O-FucT	30	39	9	40	1	DUF246 domain containing/O-FucT
DUF296 domain containing	25	30	5	32	2	DUF296 domain containing
DUF547 domain containing	13	16	3	17	1	DUF547 domain containing
DUF632 domain containing	13	14	1	16	2	DUF632 domain containing
DUF833 domain containing/TANGO2	1	1	0	4	3	DUF833 domain containing/TANGO2
E2F/DP	7	7	0	7	0	E2F/DP
EIL	7	7	0	6	-1	EIL
FHA	14	15	1	17	2	FHA
GARP_ARR-B	8	14	6	15	1	GARP_ARR-B
GARP_G2-like	34	42	8	42	0	GARP_G2-like
GeBP	7	13	6	20	7	GeBP
GIF	3	3	0	3	0	GIF
GNAT	27	33	6	33	0	GNAT
GRAS	30	32	2	34	2	GRAS
GRF	6	8	2	9	1	GRF
HD-other	10	12	2	7	-5	HD-other
HD-Zip_I_II	15	22	7	21	-1	HD-Zip_I_II
HD-Zip_III	4	4	0	5	1	HD-Zip_III
HD-Zip_IV	11	12	1	17	5	HD-Zip_IV
HD_BEL	8	10	2	13	3	HD_BEL
HD_DDT	3	3	0	3	0	HD_DDT
HD_KNOX1	3	2	-1	4	2	HD_KNOX1
HD_KNOX2	2	2	0	4	2	HD_KNOX2
HD_PHD	2	2	0	2	0	HD_PHD
HD_PINTOX	0	1	1	1	0	HD_PINTOX
HD_PLINC	15	16	1	17	1	HD_PLINC
HD_WOX	10	11	1	16	5	HD_WOX
HMG	8	9	1	11	2	HMG
HRT	3	3	0	2	-1	HRT
HSF	20	16	-4	24	8	HSF
IWS1	5	7	2	9	2	IWS1
Jumonji_Other	14	14	0	14	0	Jumonji_Other
Jumonji_PKDM7	2	3	1	4	1	Jumonji_PKDM7
LFY	1	1	0	1	0	LFY
LIM	8	8	0	6	-2	LIM
LUG	2	3	1	2	-1	LUG
MADS	33	47	14	64	17	MADS
MADS_MIKC	24	26	2	44	18	MADS_MIKC
MBF1	3	3	0	3	0	MBF1
Med6	1	1	0	1	0	Med6
Med7	1	1	0	2	1	Med7
mTERF	23	26	3	31	5	mTERF
MYB-related	46	62	16	63	1	MYB-related
MYB	110	123	13	140	17	MYB
NAC	74	86	12	109	23	NAC
NZZ	1	1	0	1	0	NZZ
OFP	14	16	2	18	2	OFP
PcG_EZ	2	1	-1	3	2	PcG_EZ
PcG_FIE	0	1	1	1	0	PcG_FIE
PcG_MSI	3	4	1	6	2	PcG_MSI
PcG_VEFS	2	2	0	4	2	PcG_VEFS
PHD	24	26	2	33	7	PHD
PLATZ	6	8	2	12	4	PLATZ
Pseudo ARR-B	4	4	0	5	1	Pseudo ARR-B
RB	1	1	0	1	0	RB
Rcd1-like	2	3	1	4	1	Rcd1-like
Rel	0	0	0	0	0	Rel
RF-X	0	0	0	0	0	RF-X
RRN3	2	2	0	3	1	RRN3
Runt	0	0	0	0	0	Runt
RWP-RK	12	14	2	15	1	RWP-RK
S1Fa-like	1	3	2	3	0	S1Fa-like
SAP	1	1	0	1	0	SAP
SBP	13	15	2	17	2	SBP
SET	30	35	5	41	6	SET
Sigma70-like	5	6	1	6	0	Sigma70-like
Sin3	7	10	3	24	14	Sin3
Sir2	2	2	0	2	0	Sir2
SOH1	1	1	0	1	0	SOH1
SRS	10	12	2	10	-2	SRS
SWI/SNF_BAF60b	13	14	1	18	4	SWI/SNF_BAF60b
SWI/SNF_SNF2	31	35	4	39	4	SWI/SNF_SNF2
SWI/SNF_SWI3	3	3	0	4	1	SWI/SNF_SWI3
TAZ	7	8	1	10	2	TAZ
TEA	0	0	0	0	0	TEA
TFb2	0	1	1	1	0	TFb2
tify	11	15	4	18	3	tify
TRAF	40	50	10	59	9	TRAF
Trihelix	19	27	8	25	-2	Trihelix
TUB	10	10	0	11	1	TUB
ULT	2	2	0	2	0	ULT
VARL	0	0	0	0	0	VARL
VOZ	1	2	1	2	0	VOZ
Whirly	2	2	0	3	1	Whirly
WRKY	53	77	24	74	-3	WRKY
Zinc finger, AN1 and A20 type	9	9	0	11	2	Zinc finger, AN1 and A20 type
Zinc finger, MIZ type	2	4	2	3	-1	Zinc finger, MIZ type
Zinc finger, ZPR1	1	1	0	2	1	Zinc finger, ZPR1
Zn_clus	0	0	0	0	0	Zn_clus
Total	2130	2579	449	2989	410

## Sheet: Brassicales comparison
	Aetar_v3.1	Araport11	Ahalleri_264_v1.1	Alyrata_384_v2.1	Cgrandiflora_266_v1.1	Crubella_474_v1.1.	Bstricta_278_v1.2	Boleraceacapitata_446_v1.0	BrapaFPsc_277_v1.3	Esalsugineum_173_v1.0	Cpapaya_113_ASGPBv0.4		Average Brassicaceae	Average Brassicales	Aetar_v3.1		diff Brassicaceae	diff Brassicales	diff papaya
no_family_found	567	675	577	626	583	608	634	705	851	613	466		610.375	594.333	567	no_family_found	-43.375	-27.3333	101
ABI3/VP1	60	68	67	72	66	73	63	71	123	65	35		66.75	63.2222	60	ABI3/VP1	-6.75	-3.22222	25
Alfin-like	8	8	9	9	10	10	10	14	20	8	7		9	8.77778	8	Alfin-like	-1	-0.777778	1
AP2/EREBP	131	141	86	152	132	146	144	183	279	138	96		133.75	129.556	131	AP2/EREBP	-2.75	1.44444	35
ARF	16	23	18	21	16	19	19	25	35	18	11		18.75	17.8889	16	ARF	-2.75	-1.88889	5
Argonaute	7	10	9	10	7	10	6	10	14	9	7		8.5	8.33333	7	Argonaute	-1.5	-1.33333	0
ARID	9	10	9	9	13	15	11	12	15	12	8		11	10.6667	9	ARID	-2	-1.66667	1
AS2/LOB	33	43	32	43	40	46	45	42	73	58	35		42.5	41.6667	33	AS2/LOB	-9.5	-8.66667	-2
Aux/IAA	29	29	29	37	29	30	31	51	55	28	26		30.25	29.7778	29	Aux/IAA	-1.25	-0.777778	3
BBR/BPC	6	7	7	7	6	6	7	11	12	7	3		6.625	6.22222	6	BBR/BPC	-0.625	-0.222222	3
BES1	9	8	7	9	8	8	8	12	16	8	6		8.125	7.88889	9	BES1	0.875	1.11111	3
bHLH	128	134	113	138	129	131	132	190	234	131	85		129.5	124.556	128	bHLH	-1.5	3.44444	43
bHLH_TCP	23	24	16	25	24	23	24	30	36	24	22		22.875	22.7778	23	bHLH_TCP	0.125	0.222222	1
bHSH	0	0	0	0	0	0	0	0	0	0	0		0	0	0	bHSH	0	0	0
BSD domain containing	8	10	11	10	7	8	8	8	10	9	8		8.875	8.77778	8	BSD domain containing	-0.875	-0.777778	0
bZIP	60	71	62	76	70	72	68	107	106	71	42		68.75	65.7778	60	bZIP	-8.75	-5.77778	18
C2C2_CO-like	10	12	5	12	12	12	11	12	18	10	6		10.5	10	10	C2C2_CO-like	-0.5	0	4
C2C2_Dof	33	36	23	37	34	35	33	59	73	46	19		34.625	32.8889	33	C2C2_Dof	-1.625	0.111111	14
C2C2_GATA	24	27	19	26	25	27	27	41	55	27	22		25.25	24.8889	24	C2C2_GATA	-1.25	-0.888889	2
C2C2_YABBY	6	6	6	6	6	6	6	9	11	6	8		6	6.22222	6	C2C2_YABBY	0	-0.222222	-2
C2H2	71	101	95	106	104	107	103	145	186	97	77		98	95.6667	71	C2H2	-27	-24.6667	-6
C3H	44	48	50	58	45	47	50	55	76	49	32		48.875	47	44	C3H	-4.875	-3	12
CAMTA	4	6	5	6	6	6	5	5	9	6	2		5.5	5.11111	4	CAMTA	-1.5	-1.11111	2
CCAAT_Dr1	11	12	11	15	12	12	12	19	24	12	10		12.125	11.8889	11	CCAAT_Dr1	-1.125	-0.888889	1
CCAAT_HAP2	7	10	10	12	9	9	9	16	18	9	5		9.375	8.88889	7	CCAAT_HAP2	-2.375	-1.88889	2
CCAAT_HAP3	1	1	0	1	1	1	1	1	1	1	0		0.875	0.777778	1	CCAAT_HAP3	0.125	0.222222	1
CCAAT_HAP5	8	14	9	15	11	14	14	13	13	12	4		12.125	11.2222	8	CCAAT_HAP5	-4.125	-3.22222	4
Coactivator p15	3	3	3	3	2	2	3	3	4	3	3		2.75	2.77778	3	Coactivator p15	0.25	0.222222	0
CPP	11	8	7	8	8	8	8	9	15	8	4		8.25	7.77778	11	CPP	2.75	3.22222	7
CSD	3	4	3	15	3	4	3	7	5	2	3		4.625	4.44444	3	CSD	-1.625	-1.44444	0
CudA	0	0	0	0	0	0	0	0	0	0	0		0	0	0	CudA	0	0	0
DBP	4	3	2	3	3	3	4	4	4	3	1		3.125	2.88889	4	DBP	0.875	1.11111	3
DDT	5	5	5	5	5	5	6	10	10	4	8		5	5.33333	5	DDT	0	-0.333333	-3
Dicer	2	2	2	2	2	2	2	2	2	2	0		2	1.77778	2	Dicer	0	0.222222	2
DUF246 domain containing/O-FucT	39	41	39	42	39	39	39	42	60	42	37		40	39.6667	39	DUF246 domain containing/O-FucT	-1	-0.666667	2
DUF296 domain containing	30	31	19	29	29	32	32	40	57	31	21		29.125	28.2222	30	DUF296 domain containing	0.875	1.77778	9
DUF547 domain containing	16	16	16	16	17	17	16	17	23	15	11		16.125	15.5556	16	DUF547 domain containing	-0.125	0.444444	5
DUF632 domain containing	14	16	18	17	17	17	17	18	20	16	15		16.5	16.3333	14	DUF632 domain containing	-2.5	-2.33333	-1
DUF833 domain containing/TANGO2	1	4	6	11	10	16	6	1	3	4	4		7.25	6.88889	1	DUF833 domain containing/TANGO2	-6.25	-5.88889	-3
E2F/DP	7	8	8	8	8	8	8	12	14	8	6		7.875	7.66667	7	E2F/DP	-0.875	-0.666667	1
EIL	7	6	4	6	5	6	6	7	13	6	3		5.75	5.44444	7	EIL	1.25	1.55556	4
FHA	15	17	14	17	15	16	17	17	22	18	14		16.125	15.8889	15	FHA	-1.125	-0.888889	1
GARP_ARR-B	14	14	12	11	13	15	13	20	21	16	11		13.5	13.2222	14	GARP_ARR-B	0.5	0.777778	3
GARP_G2-like	42	43	41	46	43	47	43	73	78	40	42		43.125	43	42	GARP_G2-like	-1.125	-1	0
GeBP	13	20	18	22	17	21	18	7	19	14	4		17.875	16.3333	13	GeBP	-4.875	-3.33333	9
GIF	3	3	3	3	3	3	3	3	5	3	2		3	2.88889	3	GIF	0	0.111111	1
GNAT	33	33	24	37	36	36	34	33	45	33	29		33.25	32.7778	33	GNAT	-0.25	0.222222	4
GRAS	32	34	24	36	32	34	36	35	45	36	37		33	33.4444	32	GRAS	-1	-1.44444	-5
GRF	8	9	9	9	8	9	8	15	16	9	7		8.625	8.44444	8	GRF	-0.625	-0.444444	1
HD-other	12	7	11	9	10	7	9	20	18	9	8		9.25	9.11111	12	HD-other	2.75	2.88889	4
HD-Zip_I_II	22	21	20	24	22	23	21	26	41	22	17		21.875	21.3333	22	HD-Zip_I_II	0.125	0.666667	5
HD-Zip_III	4	5	5	5	5	5	6	8	8	5	2		5	4.66667	4	HD-Zip_III	-1	-0.666667	2
HD-Zip_IV	12	16	13	9	17	17	15	6	24	16	8		14.375	13.6667	12	HD-Zip_IV	-2.375	-1.66667	4
HD_BEL	10	13	12	13	12	13	13	8	22	12	3		12.25	11.2222	10	HD_BEL	-2.25	-1.22222	7
HD_DDT	3	3	3	3	3	3	3	2	3	3	1		3	2.77778	3	HD_DDT	0	0.222222	2
HD_KNOX1	2	4	0	4	3	4	4	4	6	2	1		2.875	2.66667	2	HD_KNOX1	-0.875	-0.666667	1
HD_KNOX2	2	4	2	4	3	4	4	3	6	4	3		3.375	3.33333	2	HD_KNOX2	-1.375	-1.33333	-1
HD_PHD	2	2	1	2	2	2	2	4	4	2	1		1.875	1.77778	2	HD_PHD	0.125	0.222222	1
HD_PINTOX	1	1	0	1	1	1	1	1	1	1	1		0.875	0.888889	1	HD_PINTOX	0.125	0.111111	0
HD_PLINC	16	17	8	16	15	18	18	26	30	16	11		15.5	15	16	HD_PLINC	0.5	1	5
HD_WOX	11	16	13	16	15	15	15	24	27	16	11		14.625	14.2222	11	HD_WOX	-3.625	-3.22222	0
HMG	9	11	11	13	10	10	10	13	19	10	8		10.5	10.2222	9	HMG	-1.5	-1.22222	1
HRT	3	2	1	2	2	2	3	2	3	2	2		2.125	2.11111	3	HRT	0.875	0.888889	1
HSF	16	24	26	34	32	30	31	30	46	29	18		27.75	26.6667	16	HSF	-11.75	-10.6667	-2
IWS1	7	9	8	9	7	9	8	13	12	9	8		8.25	8.22222	7	IWS1	-1.25	-1.22222	-1
Jumonji_Other	14	14	17	15	16	15	18	18	22	16	16		15.625	15.6667	14	Jumonji_Other	-1.625	-1.66667	-2
Jumonji_PKDM7	3	4	4	4	3	4	4	1	5	4	0		3.75	3.33333	3	Jumonji_PKDM7	-0.75	-0.333333	3
LFY	1	1	1	1	1	1	1	0	2	1	0		1	0.888889	1	LFY	0	0.111111	1
LIM	8	6	5	6	6	5	6	10	11	6	4		6	5.77778	8	LIM	2	2.22222	4
LUG	3	2	2	2	2	2	2	1	2	2	4		2.125	2.33333	3	LUG	0.875	0.666667	-1
MADS	47	65	50	40	34	85	58	49	70	86	240		58.125	78.3333	47	MADS	-11.125	-31.3333	-193
MADS_MIKC	26	44	37	40	39	40	36	22	87	35	20		37.125	35.2222	26	MADS_MIKC	-11.125	-9.22222	6
MBF1	3	3	1	3	3	3	3	4	6	3	2		2.75	2.66667	3	MBF1	0.25	0.333333	1
Med6	1	1	1	1	1	1	1	1	1	1	1		1	1	1	Med6	0	0	0
Med7	1	2	1	4	2	2	2	2	2	2	1		2	1.88889	1	Med7	-1	-0.888889	0
mTERF	26	31	29	40	33	33	37	19	31	36	21		33.125	31.7778	26	mTERF	-7.125	-5.77778	5
MYB-related	62	63	66	67	72	62	63	101	119	62	52		64.625	63.2222	62	MYB-related	-2.625	-1.22222	10
MYB	123	141	119	140	136	152	143	117	249	134	98		136	131.778	123	MYB	-13	-8.77778	25
NAC	86	112	94	122	105	114	122	167	193	116	79		108.875	105.556	86	NAC	-22.875	-19.5556	7
NZZ	1	1	1	1	1	1	1	1	1	0	1		0.875	0.888889	1	NZZ	0.125	0.111111	0
OFP	16	18	12	22	16	18	19	24	29	17	10		17.25	16.4444	16	OFP	-1.25	-0.444444	6
PcG_EZ	1	3	3	2	3	3	3	2	4	3	1		2.625	2.44444	1	PcG_EZ	-1.625	-1.44444	0
PcG_FIE	1	1	1	1	1	1	1	1	4	1	1		1	1	1	PcG_FIE	0	0	0
PcG_MSI	4	6	6	5	6	6	6	9	10	6	4		5.625	5.44444	4	PcG_MSI	-1.625	-1.44444	0
PcG_VEFS	2	4	4	3	5	5	4	2	5	4	2		3.875	3.66667	2	PcG_VEFS	-1.875	-1.66667	0
PHD	26	32	33	33	28	27	29	23	32	34	26		30.25	29.7778	26	PHD	-4.25	-3.77778	0
PLATZ	8	12	12	13	12	12	12	15	26	11	9		11.5	11.2222	8	PLATZ	-3.5	-3.22222	-1
Pseudo ARR-B	4	5	5	5	5	6	5	9	8	4	4		4.875	4.77778	4	Pseudo ARR-B	-0.875	-0.777778	0
RB	1	1	1	1	1	1	1	3	3	1	1		1	1	1	RB	0	0	0
Rcd1-like	3	4	3	4	3	3	3	6	7	3	2		3.25	3.11111	3	Rcd1-like	-0.25	-0.111111	1
Rel	0	0	0	0	0	0	0	0	0	0	0		0	0	0	Rel	0	0	0
RF-X	0	0	0	0	0	0	0	0	0	0	0		0	0	0	RF-X	0	0	0
RRN3	2	3	3	4	3	3	2	3	3	2	0		2.75	2.44444	2	RRN3	-0.75	-0.444444	2
Runt	0	0	0	0	0	0	0	0	0	0	0		0	0	0	Runt	0	0	0
RWP-RK	14	15	14	17	16	16	15	14	24	16	5		15.375	14.2222	14	RWP-RK	-1.375	-0.222222	9
S1Fa-like	3	3	1	3	3	3	3	3	6	3	1		2.75	2.55556	3	S1Fa-like	0.25	0.444444	2
SAP	1	1	0	1	1	1	1	1	1	1	0		0.875	0.777778	1	SAP	0.125	0.222222	1
SBP	15	17	15	16	14	16	17	22	28	16	11		15.75	15.2222	15	SBP	-0.75	-0.222222	4
SET	35	40	31	39	36	37	38	30	53	48	25		38	36.5556	35	SET	-3	-1.55556	10
Sigma70-like	6	6	7	6	6	6	6	6	8	5	4		6	5.77778	6	Sigma70-like	0	0.222222	2
Sin3	10	24	18	26	17	22	13	6	12	11	6		17.625	16.3333	10	Sin3	-7.625	-6.33333	4
Sir2	2	2	2	3	2	2	2	2	2	2	2		2.125	2.11111	2	Sir2	-0.125	-0.111111	0
SOH1	1	1	1	1	1	1	1	2	2	1	1		1	1	1	SOH1	0	0	0
SRS	12	10	9	10	10	10	9	6	17	9	4		9.875	9.22222	12	SRS	2.125	2.77778	8
SWI/SNF_BAF60b	14	18	16	19	16	16	17	12	23	17	12		16.625	16.1111	14	SWI/SNF_BAF60b	-2.625	-2.11111	2
SWI/SNF_SNF2	35	39	38	39	38	38	41	40	43	36	26		38	36.6667	35	SWI/SNF_SNF2	-3	-1.66667	9
SWI/SNF_SWI3	3	4	4	4	4	4	4	2	4	4	4		3.875	3.88889	3	SWI/SNF_SWI3	-0.875	-0.888889	-1
TAZ	8	10	10	10	10	10	10	14	16	10	6		9.75	9.33333	8	TAZ	-1.75	-1.33333	2
TEA	0	0	0	0	0	0	0	0	0	0	0		0	0	0	TEA	0	0	0
TFb2	1	1	1	1	1	1	1	0	1	1	1		1	1	1	TFb2	0	0	0
tify	15	18	14	19	17	17	17	32	35	14	13		16.375	16	15	tify	-1.375	-1	2
TRAF	50	58	51	67	55	58	62	57	81	69	37		58.75	56.3333	50	TRAF	-8.75	-6.33333	13
Trihelix	27	26	16	27	25	27	28	38	45	24	26		25	25.1111	27	Trihelix	2	1.88889	1
TUB	10	11	10	13	11	11	10	10	14	9	6		10.625	10.1111	10	TUB	-0.625	-0.111111	4
ULT	2	2	2	2	2	2	2	1	3	2	2		2	2	2	ULT	0	0	0
VARL	0	0	0	0	0	0	0	0	0	0	0		0	0	0	VARL	0	0	0
VOZ	2	2	2	2	2	2	1	2	3	2	1		1.875	1.77778	2	VOZ	0.125	0.222222	1
Whirly	2	3	3	3	3	3	3	3	3	2	2		2.75	2.66667	2	Whirly	-0.75	-0.666667	0
WRKY	77	73	58	78	69	73	76	102	141	66	49		71.25	68.7778	77	WRKY	5.75	8.22222	28
Zinc finger, AN1 and A20 type	9	11	5	11	9	11	10	17	21	12	6		9.75	9.33333	9	Zinc finger, AN1 and A20 type	-0.75	-0.333333	3
Zinc finger, MIZ type	4	3	4	4	4	4	3	4	8	4	1		3.75	3.44444	4	Zinc finger, MIZ type	0.25	0.555556	3
Zinc finger, ZPR1	1	2	2	2	1	1	2	3	3	2	1		1.625	1.55556	1	Zinc finger, ZPR1	-0.625	-0.555556	0
Zn_clus	0	0	0	0	0	0	0	0	0	0	0		0	0	0	Zn_clus	0	0	0
Total	2579	2988	2541	3050	2789	2981	2940	3450	4643	2921	2258		2848.62	2783	2579	Total	-269.625	-204	321

## Sheet: Brassicales comparison graph
	Cpapaya_113_ASGPBv0.4	Aetar_v3.1	Average Brassicales	Average Brassicaceae			diff Brassicaceae	diff Brassicales	diff papaya
bHSH	0	0	0	0			0	0	0
CudA	0	0	0	0			0	0	0
Rel	0	0	0	0			0	0	0
RF-X	0	0	0	0			0	0	0
Runt	0	0	0	0			0	0	0
TEA	0	0	0	0			0	0	0
VARL	0	0	0	0			0	0	0
Zn_clus	0	0	0	0			0	0	0
CCAAT_HAP3	0	1	0.777778	0.875			0.125	0.222222	1
HD_PINTOX	1	1	0.888889	0.875			0.125	0.111111	0
NZZ	1	1	0.888889	0.875			0.125	0.111111	0
SAP	0	1	0.777778	0.875			0.125	0.222222	1
LFY	0	1	0.888889	1			0	0.111111	1
Med6	1	1	1	1			0	0	0
PcG_FIE	1	1	1	1			0	0	0
RB	1	1	1	1			0	0	0
SOH1	1	1	1	1			0	0	0
TFb2	1	1	1	1			0	0	0
Zinc finger, ZPR1	1	1	1.55556	1.625			-0.625	-0.555556	0
HD_PHD	1	2	1.77778	1.875			0.125	0.222222	1
VOZ	1	2	1.77778	1.875			0.125	0.222222	1
Dicer	0	2	1.77778	2			0	0.222222	2
Med7	1	1	1.88889	2			-1	-0.888889	0
ULT	2	2	2	2			0	0	0
HRT	2	3	2.11111	2.125			0.875	0.888889	1
LUG	4	3	2.33333	2.125			0.875	0.666667	-1
Sir2	2	2	2.11111	2.125			-0.125	-0.111111	0
PcG_EZ	1	1	2.44444	2.625			-1.625	-1.44444	0
Coactivator p15	3	3	2.77778	2.75			0.25	0.222222	0
MBF1	2	3	2.66667	2.75			0.25	0.333333	1
RRN3	0	2	2.44444	2.75			-0.75	-0.444444	2
S1Fa-like	1	3	2.55556	2.75			0.25	0.444444	2
Whirly	2	2	2.66667	2.75			-0.75	-0.666667	0
HD_KNOX1	1	2	2.66667	2.875			-0.875	-0.666667	1
GIF	2	3	2.88889	3			0	0.111111	1
HD_DDT	1	3	2.77778	3			0	0.222222	2
DBP	1	4	2.88889	3.125			0.875	1.11111	3
Rcd1-like	2	3	3.11111	3.25			-0.25	-0.111111	1
HD_KNOX2	3	2	3.33333	3.375			-1.375	-1.33333	-1
Jumonji_PKDM7	0	3	3.33333	3.75			-0.75	-0.333333	3
Zinc finger, MIZ type	1	4	3.44444	3.75			0.25	0.555556	3
PcG_VEFS	2	2	3.66667	3.875			-1.875	-1.66667	0
SWI/SNF_SWI3	4	3	3.88889	3.875			-0.875	-0.888889	-1
CSD	3	3	4.44444	4.625			-1.625	-1.44444	0
Pseudo ARR-B	4	4	4.77778	4.875			-0.875	-0.777778	0
DDT	8	5	5.33333	5			0	-0.333333	-3
HD-Zip_III	2	4	4.66667	5			-1	-0.666667	2
CAMTA	2	4	5.11111	5.5			-1.5	-1.11111	2
PcG_MSI	4	4	5.44444	5.625			-1.625	-1.44444	0
EIL	3	7	5.44444	5.75			1.25	1.55556	4
C2C2_YABBY	8	6	6.22222	6			0	-0.222222	-2
LIM	4	8	5.77778	6			2	2.22222	4
Sigma70-like	4	6	5.77778	6			0	0.222222	2
BBR/BPC	3	6	6.22222	6.625			-0.625	-0.222222	3
DUF833 domain containing/TANGO2	4	1	6.88889	7.25			-6.25	-5.88889	-3
E2F/DP	6	7	7.66667	7.875			-0.875	-0.666667	1
BES1	6	9	7.88889	8.125			0.875	1.11111	3
CPP	4	11	7.77778	8.25			2.75	3.22222	7
IWS1	8	7	8.22222	8.25			-1.25	-1.22222	-1
Argonaute	7	7	8.33333	8.5			-1.5	-1.33333	0
GRF	7	8	8.44444	8.625			-0.625	-0.444444	1
BSD domain containing	8	8	8.77778	8.875			-0.875	-0.777778	0
Alfin-like	7	8	8.77778	9			-1	-0.777778	1
HD-other	8	12	9.11111	9.25			2.75	2.88889	4
CCAAT_HAP2	5	7	8.88889	9.375			-2.375	-1.88889	2
TAZ	6	8	9.33333	9.75			-1.75	-1.33333	2
Zinc finger, AN1 and A20 type	6	9	9.33333	9.75			-0.75	-0.333333	3
SRS	4	12	9.22222	9.875			2.125	2.77778	8
C2C2_CO-like	6	10	10	10.5			-0.5	0	4
HMG	8	9	10.2222	10.5			-1.5	-1.22222	1
TUB	6	10	10.1111	10.625			-0.625	-0.111111	4
ARID	8	9	10.6667	11			-2	-1.66667	1
PLATZ	9	8	11.2222	11.5			-3.5	-3.22222	-1
CCAAT_Dr1	10	11	11.8889	12.125			-1.125	-0.888889	1
CCAAT_HAP5	4	8	11.2222	12.125			-4.125	-3.22222	4
HD_BEL	3	10	11.2222	12.25			-2.25	-1.22222	7
GARP_ARR-B	11	14	13.2222	13.5			0.5	0.777778	3
HD-Zip_IV	8	12	13.6667	14.375			-2.375	-1.66667	4
HD_WOX	11	11	14.2222	14.625			-3.625	-3.22222	0
RWP-RK	5	14	14.2222	15.375			-1.375	-0.222222	9
HD_PLINC	11	16	15	15.5			0.5	1	5
Jumonji_Other	16	14	15.6667	15.625			-1.625	-1.66667	-2
SBP	11	15	15.2222	15.75			-0.75	-0.222222	4
DUF547 domain containing	11	16	15.5556	16.125			-0.125	0.444444	5
FHA	14	15	15.8889	16.125			-1.125	-0.888889	1
tify	13	15	16	16.375			-1.375	-1	2
DUF632 domain containing	15	14	16.3333	16.5			-2.5	-2.33333	-1
SWI/SNF_BAF60b	12	14	16.1111	16.625			-2.625	-2.11111	2
OFP	10	16	16.4444	17.25			-1.25	-0.444444	6
Sin3	6	10	16.3333	17.625			-7.625	-6.33333	4
GeBP	4	13	16.3333	17.875			-4.875	-3.33333	9
ARF	11	16	17.8889	18.75			-2.75	-1.88889	5
HD-Zip_I_II	17	22	21.3333	21.875			0.125	0.666667	5
bHLH_TCP	22	23	22.7778	22.875			0.125	0.222222	1
Trihelix	26	27	25.1111	25			2	1.88889	1
C2C2_GATA	22	24	24.8889	25.25			-1.25	-0.888889	2
HSF	18	16	26.6667	27.75			-11.75	-10.6667	-2
DUF296 domain containing	21	30	28.2222	29.125			0.875	1.77778	9
Aux/IAA	26	29	29.7778	30.25			-1.25	-0.777778	3
PHD	26	26	29.7778	30.25			-4.25	-3.77778	0
GRAS	37	32	33.4444	33			-1	-1.44444	-5
mTERF	21	26	31.7778	33.125			-7.125	-5.77778	5
GNAT	29	33	32.7778	33.25			-0.25	0.222222	4
C2C2_Dof	19	33	32.8889	34.625			-1.625	0.111111	14
MADS_MIKC	20	26	35.2222	37.125			-11.125	-9.22222	6
SET	25	35	36.5556	38			-3	-1.55556	10
SWI/SNF_SNF2	26	35	36.6667	38			-3	-1.66667	9
DUF246 domain containing/O-FucT	37	39	39.6667	40			-1	-0.666667	2
AS2/LOB	35	33	41.6667	42.5			-9.5	-8.66667	-2
GARP_G2-like	42	42	43	43.125			-1.125	-1	0
C3H	32	44	47	48.875			-4.875	-3	12
MADS	240	47	78.3333	58.125			-11.125	-31.3333	-193
TRAF	37	50	56.3333	58.75			-8.75	-6.33333	13
MYB-related	52	62	63.2222	64.625			-2.625	-1.22222	10
ABI3/VP1	35	60	63.2222	66.75			-6.75	-3.22222	25
bZIP	42	60	65.7778	68.75			-8.75	-5.77778	18
WRKY	49	77	68.7778	71.25			5.75	8.22222	28
C2H2	77	71	95.6667	98			-27	-24.6667	-6
NAC	79	86	105.556	108.875			-22.875	-19.5556	7
bHLH	85	128	124.556	129.5			-1.5	3.44444	43
AP2/EREBP	96	131	129.556	133.75			-2.75	1.44444	35
MYB	98	123	131.778	136			-13	-8.77778	25
